# Supplementary material for: A Nuclear Export Signal in KHNYN Required for Its Antiviral Activity Evolved as ZAP Emerged in Tetrapods
Source: J Virol. 2023 Jan 12;97(1):e00872-22. doi: 10.1128/jvi.00872-22 (PMC9888277; doi:10.1128/jvi.00872-22)
Supplement: Supplemental file 2 — Data Set S1. Download jvi.00872-22-s0002.xlsx, XLSX file, 0.2 MB [file jvi.00872-22-s0002.xlsx]

## Sheet: Data for Fig. 2B
		ConSurf analysis for placental mammal multiple sequence alignment
Position in human KHNYN	Human residue	Dominant AA in MSA and percentage	Category	Normalized conservation score	Confidence interval	MSA Data	Residue variety	Alphafold per-residue confidence score (pLDDT) for human KHNYN
1	M	M 100.000	9	-0.781	-0.834,-0.756	109/109	M	33.11
2	P	P 86.239	5	-0.068	-0.370, 0.099	109/109	S,L,Q,P,T	35.86
3	T	T 92.661	5	0.038	-0.300, 0.244	109/109	V,G,I,T,S	34.8
4	W	W 90.826	1	3.183	1.312, 3.712	109/109	C,Y,L,W,F,G	33.99
5	G	G 83.486	4*	0.113	-0.300, 0.419	109/109	R,Q,E,G	29.63
6	A	A 82.569	2	0.569	0.099, 0.920	109/109	F,T,D,M,L,A,P,S	36.5
7	R	G 64.220	1	1.48	0.636, 1.942	109/109	G,S,R,V,I,L,C,A	33.16
8	P	S 71.560	1	0.805	0.244, 0.920	109/109	S,A,P,C,F,W	47.19
9	A	P 62.385	1	3.696	1.942, 3.712	109/109	E,Q,S,A,P,M,L,V	58.36
10	S	S 77.064	2	0.447	0.099, 0.636	109/109	T,I,G,C,A,P,S	68.26
11	P	P 100.000	9	-0.751	-0.832,-0.736	109/109	P	79.23
12	D	D 100.000	9	-0.775	-0.834,-0.756	109/109	D	85.6
13	R	R 99.083	9	-0.635	-0.774,-0.581	109/109	R,H	89.13
14	F	F 100.000	9	-0.741	-0.832,-0.712	109/109	F	91.07
15	A	A 96.330	9	-0.668	-0.789,-0.620	109/109	T,A	88.57
16	V	V 100.000	9	-0.783	-0.834,-0.774	109/109	V	88.53
17	S	S 90.826	6	-0.155	-0.433,-0.024	109/109	F,T,S,C	87.49
18	A	A 99.083	9	-0.668	-0.789,-0.620	109/109	S,A	85.97
19	E	E 84.404	1	1.222	0.636, 1.942	109/109	E,K,Q,G,A,N,D,V	85.78
20	A	A 97.248	7	-0.433	-0.620,-0.300	109/109	T,A	87.48
21	E	E 100.000	9	-0.769	-0.834,-0.756	109/109	E	87.77
22	N	D 68.807	1	2.072	0.920, 1.942	109/109	E,Q,S,G,A,N,D,T,V	90.08
23	K	K 95.413	6	-0.12	-0.433, 0.099	109/109	R,Q,K,T	90.67
24	V	V 98.165	9	-0.667	-0.789,-0.620	109/109	I,V	91.22
25	R	R 90.826	3	0.266	-0.129, 0.419	109/109	G,W,L,R,Q	91.74
26	E	E 86.239	1	0.798	0.244, 1.312	109/109	D,A,Q,K,E,R	92.4
27	Q	Q 91.743	5	-0.08	-0.370, 0.099	109/109	H,R,Q,E	91.81
28	Q	Q 91.743	7	-0.354	-0.581,-0.221	109/109	R,L,Q	91.43
29	P	P 71.560	1	0.875	0.244, 1.312	109/109	A,P,L,R,S,T,H	92.13
30	H	H 47.706	1	1.407	0.636, 1.942	109/109	H,G,D,R,Y,P,C	91.49
31	V	V 82.569	6	-0.229	-0.488,-0.024	109/109	V,L,M	92.65
32	E	E 93.578	5	-0.007	-0.370, 0.244	109/109	Q,K,E	92.65
33	R	R 98.165	8	-0.493	-0.685,-0.370	109/109	R,H	91.19
34	I	I 99.083	9	-0.671	-0.789,-0.620	109/109	V,I	92.42
35	F	F 100.000	9	-0.741	-0.832,-0.712	109/109	F	92.78
36	S	S 55.963	1	0.737	0.244, 0.920	109/109	C,S,R,N,G	90.99
37	V	V 99.083	9	-0.667	-0.789,-0.620	109/109	V,I	91.54
38	G	G 86.239	1	1.888	0.920, 1.942	109/109	N,V,G,E,R,S	91.43
39	V	M 77.064	5	-0.022	-0.300, 0.099	109/109	I,V,M	92.7
40	S	S 93.578	7	-0.363	-0.581,-0.221	109/109	S,C,G,T	90.68
41	V	V 88.073	2	0.489	0.099, 0.636	109/109	I,F,V	89.31
42	L	L 100.000	9	-0.745	-0.832,-0.712	109/109	L	86.71
43	P	P 85.321	3*	0.287	-0.129, 0.636	109/109	A,P,R,S	78.1
44	K	K 98.165	8	-0.453	-0.654,-0.300	109/109	R,K	72.41
45	D	D 100.000	9	-0.775	-0.834,-0.756	109/109	D	69.16
46	C	C 100.000	9	-0.731	-0.832,-0.712	109/109	C	66.6
47	P	P 95.413	5	0.015	-0.370, 0.244	109/109	L,R,P	67.52
48	D	E 77.982	5	-0.011	-0.370, 0.244	109/109	Q,E,D	73.52
49	N	N 97.248	8	-0.557	-0.712,-0.488	109/109	T,N	74.95
50	P	P 100.000	9	-0.751	-0.832,-0.736	109/109	P	82.41
51	H	H 100.000	9	-0.779	-0.834,-0.756	109/109	H	86.08
52	I	I 100.000	9	-0.785	-0.834,-0.774	109/109	I	87.99
53	W	W 100.000	9	-0.668	-0.827,-0.620	109/109	W	89.02
54	L	L 100.000	9	-0.745	-0.832,-0.712	109/109	L	92.45
55	Q	Q 100.000	9	-0.775	-0.834,-0.756	109/109	Q	92.16
56	L	L 100.000	9	-0.745	-0.832,-0.712	109/109	L	93.2
57	E	E 99.083	9	-0.619	-0.774,-0.537	109/109	E,D	90.4
58	G	G 100.000	9	-0.743	-0.832,-0.712	109/109	G	87.45
59	P	P 97.248	7	-0.391	-0.620,-0.221	109/109	S,P	88.43
60	K	K 98.165	7	-0.434	-0.654,-0.300	109/109	L,K,Q	86.87
61	E	E 100.000	9	-0.769	-0.834,-0.756	109/109	E	86.69
62	N	N 100.000	9	-0.785	-0.834,-0.774	109/109	N	90.7
63	A	A 68.807	1	0.943	0.419, 1.312	109/109	V,I,T,L,S,A	91.77
64	S	S 84.404	4	0.238	-0.129, 0.419	109/109	S,R,C,G	91.28
65	R	R 100.000	9	-0.774	-0.834,-0.756	109/109	R	92.48
66	A	A 100.000	9	-0.784	-0.834,-0.774	109/109	A	94.13
67	K	K 100.000	9	-0.766	-0.834,-0.736	109/109	K	94.04
68	E	E 99.083	9	-0.619	-0.774,-0.537	109/109	E,D	94.26
69	Y	Y 79.817	4*	0.146	-0.300, 0.419	109/109	Y,F	95.64
70	L	L 100.000	9	-0.745	-0.832,-0.712	109/109	L	94.42
71	K	K 100.000	9	-0.766	-0.834,-0.736	109/109	K	93.2
72	G	G 100.000	9	-0.743	-0.832,-0.712	109/109	G	92.47
73	L	L 100.000	9	-0.745	-0.832,-0.712	109/109	L	93.06
74	C	C 100.000	9	-0.731	-0.832,-0.712	109/109	C	91.52
75	S	S 97.248	8	-0.483	-0.654,-0.370	109/109	N,C,S	89.99
76	P	P 99.083	8	-0.564	-0.756,-0.488	109/109	P,A	91.71
77	E	E 100.000	9	-0.769	-0.834,-0.756	109/109	E	92.03
78	L	L 98.165	7	-0.335	-0.620,-0.129	109/109	F,I,L	91.45
79	Q	Q 95.413	6	-0.217	-0.488,-0.024	109/109	L,R,Q	94.64
80	D	D 46.789	1	1.363	0.636, 1.942	109/109	S,E,H,G,N,D	94.4
81	E	E 99.083	9	-0.619	-0.774,-0.537	109/109	A,E	94.67
82	I	I 85.321	7	-0.423	-0.620,-0.300	109/109	I,V,L	92.57
83	H	H 88.073	3*	0.389	-0.024, 0.636	109/109	R,C,Q,H	92.67
84	Y	Y 98.165	7	-0.295	-0.581,-0.129	109/109	F,Y	92.4
85	P	P 100.000	9	-0.751	-0.832,-0.736	109/109	P	91.97
86	P	P 93.578	2	0.578	0.099, 0.920	109/109	L,R,S,P,A	91.48
87	K	K 74.312	1	0.855	0.244, 1.312	109/109	I,K,Q,E,R	90.98
88	L	L 100.000	9	-0.745	-0.832,-0.712	109/109	L	92.32
89	H	H 99.083	9	-0.653	-0.774,-0.581	109/109	H,Q	93.14
90	C	C 100.000	9	-0.731	-0.832,-0.712	109/109	C	91.71
91	I	I 89.908	5	-0.006	-0.300, 0.244	109/109	V,I	92.32
92	F	F 100.000	9	-0.741	-0.832,-0.712	109/109	F	92.31
93	L	L 91.743	3*	0.321	-0.129, 0.636	109/109	L,R,Q,V	89.28
94	G	G 100.000	9	-0.743	-0.832,-0.712	109/109	G	86.34
95	A	A 98.165	9	-0.668	-0.789,-0.620	109/109	A,V	85.59
96	Q	Q 88.991	1	0.67	0.244, 0.920	109/109	Q,K,R,H,G	82.89
97	G	G 99.083	8	-0.536	-0.736,-0.433	109/109	G,S	87.13
98	F	F 91.743	3*	0.34	-0.129, 0.636	109/109	L,F,I	89.87
99	F	F 100.000	9	-0.741	-0.832,-0.712	109/109	F	92.12
100	L	L 99.083	8	-0.541	-0.736,-0.433	109/109	L,H	93.29
101	D	D 99.083	9	-0.638	-0.774,-0.581	109/109	E,D	93.54
102	C	C 100.000	9	-0.731	-0.832,-0.712	109/109	C	93.2
103	L	L 100.000	9	-0.745	-0.832,-0.712	109/109	L	93.92
104	A	A 45.872	1	1.146	0.636, 1.312	109/109	A,S,T,I,V	94.86
105	W	W 100.000	9	-0.668	-0.827,-0.620	109/109	W	93.8
106	S	S 98.165	8	-0.583	-0.736,-0.488	109/109	T,R,S	92.77
107	T	T 100.000	9	-0.787	-0.834,-0.774	109/109	T	94.34
108	S	S 88.073	4	0.122	-0.221, 0.244	109/109	M,S,C,A,G,T	94.86
109	A	A 100.000	9	-0.784	-0.834,-0.774	109/109	A	95.98
110	H	H 99.083	9	-0.653	-0.774,-0.581	109/109	Y,H	95.73
111	L	L 99.083	8	-0.543	-0.736,-0.433	109/109	M,L	95.92
112	V	V 99.083	9	-0.667	-0.789,-0.620	109/109	I,V	94.89
113	P	P 100.000	9	-0.751	-0.832,-0.736	109/109	P	93.98
114	R	G 65.138	1	1.694	0.920, 1.942	109/109	Q,K,L,R,G	93.16
115	A	A 49.541	1	1.55	0.920, 1.942	109/109	V,A,P,L,M,G,E,S	91.93
116	P	P 100.000	9	-0.751	-0.832,-0.736	109/109	P	90.69
117	G	G 98.165	7	-0.328	-0.620,-0.129	109/109	S,G	91.73
118	S	S 92.661	7	-0.289	-0.537,-0.129	109/109	L,S,T	93.9
119	L	L 98.165	8	-0.545	-0.736,-0.433	109/109	L,V	95.37
120	M	M 92.661	4	0.188	-0.221, 0.419	109/109	V,T,L,R,S,M,K	95.93
121	I	V 53.211	5	0.066	-0.221, 0.244	109/109	A,I,V	96.18
122	S	S 98.165	9	-0.685	-0.789,-0.620	109/109	S,G	94.78
123	G	G 100.000	9	-0.743	-0.832,-0.712	109/109	G	94.33
124	L	L 100.000	9	-0.745	-0.832,-0.712	109/109	L	94.6
125	T	T 95.413	8	-0.45	-0.654,-0.370	109/109	T,M,S,A	92.25
126	E	E 100.000	9	-0.769	-0.834,-0.756	109/109	E	92.09
127	A	A 100.000	9	-0.784	-0.834,-0.774	109/109	A	94.16
128	F	F 98.165	7	-0.306	-0.581,-0.129	109/109	S,V,F	95.75
129	V	V 100.000	9	-0.783	-0.834,-0.774	109/109	V	93.82
130	M	M 100.000	9	-0.781	-0.834,-0.756	109/109	M	94.4
131	A	A 81.651	9	-0.668	-0.789,-0.620	109/109	A,V	95.1
132	Q	Q 100.000	9	-0.775	-0.834,-0.756	109/109	Q	94.16
133	S	S 100.000	9	-0.79	-0.834,-0.774	109/109	S	94.06
134	R	R 98.165	8	-0.484	-0.685,-0.370	109/109	R,L	92.97
135	V	V 98.165	8	-0.549	-0.712,-0.433	109/109	I,V	93.3
136	E	E 99.083	9	-0.619	-0.774,-0.537	109/109	E,Q	91.9
137	E	E 90.826	1	0.722	0.244, 0.920	109/109	D,G,A,E,R	91.11
138	L	L 100.000	9	-0.745	-0.832,-0.712	109/109	L	91.86
139	A	V 83.486	5	0.083	-0.221, 0.244	109/109	T,G,V,A,M	90.68
140	E	E 83.486	3*	0.327	-0.129, 0.636	109/109	E,K,Q,A,G,D	88.34
141	R	R 97.248	7	-0.352	-0.581,-0.221	109/109	Q,K,R	87.5
142	L	L 100.000	9	-0.744	-0.832,-0.712	108/109	L	87.32
143	S	S 94.444	7	-0.372	-0.581,-0.221	108/109	T,I,N,S	75.47
144	W	W 97.222	2*	0.586	-0.024, 0.920	108/109	C,D,W,G	62.38
145	D	D 92.661	6	-0.233	-0.488,-0.024	109/109	E,G,N,D	45.69
146	F	F 72.477	1	1.735	0.920, 1.942	109/109	Y,L,F,V	40.64
147	T	R 44.037	1	3.574	1.942, 3.712	109/109	H,T,M,L,G,W,R,Q,E	38.51
148	P	P 66.055	1	0.996	0.419, 1.312	109/109	T,L,S,P	33.17
149	G	G 82.407	1	1.767	0.920, 1.942	108/109	P,L,H,V,E,Q,R,G	30.27
150	P	P 57.407	1	1.031	0.419, 1.312	108/109	T,P,Q,R,L,S	33.95
151	S	S 65.741	1	1.18	0.636, 1.312	108/109	T,H,A,P,C,S,Y	28.44
152	S	P 72.477	1	1.68	0.920, 1.942	109/109	S,L,A,P	32.33
153	G	G 87.156	1	0.699	0.099, 0.920	109/109	G,T,M,R,E,A	42.24
154	A	A 79.817	1	0.673	0.244, 0.920	109/109	S,A,G,V,T	42.08
155	S	S 84.762	1	0.665	0.244, 0.920	105/109	L,S,P,A,F,T	51.78
156	Q	Q 85.714	4	0.13	-0.221, 0.419	105/109	P,A,Q,E,L,R,D	56.45
157	C	C 71.429	1	2.123	0.920, 1.942	105/109	C,A,S,Y,N,F,G	58.5
158	T	A 76.415	5	-0.011	-0.300, 0.244	106/109	G,T,S,P,A	66.89
159	G	G 91.743	1	1.153	0.419, 1.312	109/109	S,R,E,C,A,G	75.82
160	V	V 96.330	7	-0.297	-0.537,-0.129	109/109	V,M,A,E	75.43
161	L	L 93.578	3*	0.294	-0.129, 0.636	109/109	R,L,P,T	74.1
162	R	R 87.156	2	0.546	0.099, 0.920	109/109	G,S,R,K,Q	81.47
163	D	D 79.817	5	0.087	-0.300, 0.244	109/109	E,A,G,D,N	81.3
164	F	F 100.000	9	-0.741	-0.832,-0.712	109/109	F	83.99
165	S	S 87.156	5	-0.006	-0.300, 0.244	109/109	T,G,C,P,S,L	82.46
166	A	A 88.073	7	-0.432	-0.620,-0.300	109/109	A,S,V	81.62
167	L	L 100.000	9	-0.745	-0.832,-0.712	109/109	L	79.55
168	L	L 97.248	6*	-0.13	-0.488, 0.099	109/109	M,L,I	80.28
169	Q	Q 88.991	3*	0.36	-0.024, 0.636	109/109	E,Q,P,R,H	66
170	S	P 44.954	1	1.464	0.636, 1.942	109/109	L,S,A,P,C,H,T	61.69
171	P	R 42.202	1	3.626	1.942, 3.712	109/109	W,Y,S,R,Q,L,C,P	56.89
172	G	G 73.394	1	1.912	0.920, 1.942	109/109	P,A,V,K,E,Q,R,G	65.2
173	D	D 99.083	9	-0.638	-0.774,-0.581	109/109	E,D	74.25
174	A	A 89.908	1	0.716	0.244, 0.920	109/109	S,A,P,M,D,I,T,V	81.65
175	H	H 87.156	7	-0.368	-0.581,-0.221	109/109	Y,H	84.39
176	R	R 57.798	1	0.728	0.244, 0.920	109/109	G,T,S,M,R,K,E	85
177	E	E 95.413	6	-0.163	-0.433,-0.024	109/109	A,E,Q,D,T	84.94
178	A	A 98.165	8	-0.55	-0.712,-0.433	109/109	A,D	87.42
179	L	L 100.000	9	-0.745	-0.832,-0.712	109/109	L	88.47
180	L	L 100.000	9	-0.745	-0.832,-0.712	109/109	L	86.78
181	Q	Q 94.495	5	-0.075	-0.370, 0.099	109/109	Q,E,R	87.62
182	L	L 100.000	9	-0.745	-0.832,-0.712	109/109	L	88.35
183	P	P 98.165	7	-0.377	-0.620,-0.221	109/109	S,A,P	89.21
184	L	L 88.073	2*	0.516	-0.024, 0.920	109/109	W,L,S,P,Q	86.92
185	A	A 99.083	9	-0.668	-0.789,-0.620	109/109	A,P	87.04
186	V	V 92.661	6	-0.188	-0.433,-0.024	109/109	I,V	90.67
187	Q	Q 100.000	9	-0.775	-0.834,-0.756	109/109	Q	89.82
188	E	E 99.083	8	-0.61	-0.774,-0.537	109/109	E,M	88.07
189	E	E 99.083	9	-0.619	-0.774,-0.537	109/109	K,E	89.36
190	L	L 100.000	9	-0.745	-0.832,-0.712	109/109	L	91.58
191	L	L 100.000	9	-0.745	-0.832,-0.712	109/109	L	89.61
192	S	S 98.165	8	-0.587	-0.736,-0.488	109/109	T,N,S	89.29
193	L	L 100.000	9	-0.745	-0.832,-0.712	109/109	L	88.77
194	V	V 96.330	7	-0.307	-0.537,-0.129	109/109	V,A	88.19
195	Q	Q 96.330	7	-0.363	-0.581,-0.221	109/109	H,R,Q	86.36
196	E	E 99.083	9	-0.619	-0.774,-0.537	109/109	E,D	84.51
197	A	A 93.578	7	-0.308	-0.537,-0.129	109/109	A,T,V	83.74
198	S	S 85.185	4	0.234	-0.129, 0.419	108/109	F,D,T,L,S,A	79.15
199	S	R 78.704	4	0.247	-0.129, 0.419	108/109	K,R,S,M,I,T,G	73.4
200	G	G 88.889	1	0.734	0.099, 0.920	108/109	S,A,E,C,G,D	62.24
201	Q	Q 94.444	5	-0.065	-0.370, 0.099	108/109	R,Q,K,H	67.18
202	G	G 99.074	8	-0.529	-0.736,-0.433	108/109	G,E	60.44
203	P	P 90.741	1	0.913	0.244, 1.312	108/109	A,P,L,F,V	60.14
204	G	Q 67.925	1	0.764	0.244, 0.920	106/109	H,G,Q,K,R,L	51.49
205	A	A 79.245	1	0.798	0.244, 0.920	106/109	P,A,T,G,V	42.56
206	L	L 57.547	1	3.555	1.942, 3.712	106/109	G,R,Y,S,Q,V,H,F,I,L,P,C	39.59
207	A	P 62.264	1	2.411	1.312, 3.712	106/109	S,L,A,P,F,T	31.7
208	S	S 72.642	3	0.279	-0.129, 0.419	106/109	F,S,Y,L,A,P	28.5
209	W	W 71.296	1	3.34	1.942, 3.712	108/109	R,L,P,C,H,G,W	32
210	E	E 62.963	1	1.814	0.920, 1.942	108/109	Q,E,K,G,P,A,V,D,N	34.15
211	G	G 50.000	1	3.708	1.942, 3.712	106/109	L,C,P,F,V,S,R,E,Q,G,W	31.66
212	R	G 65.741	1	1.142	0.419, 1.312	108/109	K,E,A,R,W,G	33.99
213	S	S 80.556	1	0.637	0.244, 0.920	108/109	N,I,T,G,Q,R,S	35.1
214	S	P 75.926	1	0.858	0.244, 1.312	108/109	G,T,I,S,R,P	32.59
215	A	G 85.981	1	1.68	0.920, 1.942	107/109	G,D,S,A,E	29
216	L	L 66.038	1	1.603	0.636, 1.942	106/109	P,E,Q,L,R,M,V	33.22
217	L	L 93.333	1	0.64	0.099, 0.920	105/109	M,S,R,L,W	33.72
218	G	G 80.000	1	1.095	0.419, 1.312	105/109	R,S,D,N,G	28.3
219	A	A 87.736	1	0.657	0.244, 0.920	106/109	S,P,A,V,D,T	27.7
220	Q	Q 88.679	4	0.243	-0.129, 0.419	106/109	Q,K,P,L,G	29.82
221	C	H 32.710	1	2.679	1.312, 3.712	107/109	H,F,N,L,P,C,G,Y,Q	24.69
222	Q	Q 87.156	1	0.785	0.244, 0.920	109/109	H,W,R,L,E,Q,P	27.86
223	G	G 83.333	1	0.973	0.419, 1.312	108/109	R,A,E,G	28.28
224	V	V 87.037	4	0.127	-0.221, 0.419	108/109	I,G,V,E,A,L	31.75
225	R	R 90.826	1	0.75	0.244, 0.920	109/109	R,K,G,T	30.87
226	A	A 68.807	1	1.391	0.636, 1.942	109/109	S,A,P,V,G,D,T	33.94
227	P	P 75.229	1	3.696	1.942, 3.712	109/109	Y,S,G,A,P,L,T,H,F	34.74
228	P	L 56.881	1	2.405	1.312, 3.712	109/109	T,W,V,Q,P,S,L	39.39
229	S	S 71.560	1	1.023	0.419, 1.312	109/109	N,G,E,R,S	36.67
230	D	E 58.716	1	1.247	0.636, 1.942	109/109	D,H,V,A,G,E,K,Q,R	34.47
231	G	G 81.651	1	1.321	0.636, 1.942	109/109	G,V,D,S,A,E	34.96
232	R	R 76.147	1	1.856	0.920, 1.942	109/109	R,S,Q,G,D	36.13
233	E	E 77.064	1	1.382	0.636, 1.942	109/109	V,D,N,G,R,Q,E,K	35
234	S	S 88.991	3*	0.357	-0.024, 0.636	109/109	P,S,F	37.59
235	L	L 88.073	1	0.677	0.099, 0.920	109/109	Q,P,L,V	38.28
236	D	D 77.982	2*	0.491	-0.024, 0.636	109/109	R,E,A,G,H,D	35.51
237	T	T 76.147	3*	0.415	-0.024, 0.636	109/109	A,P,M,S,T	34.08
238	G	G 96.330	4*	0.091	-0.300, 0.419	109/109	G,R,A	34.35
239	S	P 53.211	1	0.787	0.244, 0.920	109/109	G,Y,S,T,V,F,A,P,C,L,M	32.54
240	M	T 29.358	1	3.648	1.942, 3.712	109/109	M,L,P,A,V,T,R,K,G	37.47
241	G	G 89.908	1	0.756	0.244, 1.312	109/109	G,V,R,E	32.96
242	P	W 57.798	1	3.571	1.942, 3.712	109/109	E,Q,S,R,W,C,P,L	38.12
243	G	Q 33.945	1	3.088	1.312, 3.712	109/109	R,E,Q,P,G,I	35.5
244	D	E 77.064	2	0.531	0.099, 0.920	109/109	K,E,A,G,D	29.82
245	C	S 86.239	3*	0.413	-0.024, 0.636	109/109	L,S,P,A,C	34.38
246	R	R 84.404	1	1.469	0.636, 1.942	109/109	P,Q,K,R,W,T,G	30.55
247	G	G 62.500	1	1.143	0.244, 1.942	40/109	V,G,M,P,A	32.64
248	A	A 80.488	6	-0.245	-0.581,-0.024	41/109	A,V	36.07
249	R	R 82.927	2*	0.474	-0.129, 0.920	41/109	S,R,K,E	31.07
250	G	G 90.826	1	0.774	0.244, 1.312	109/109	D,G,V,A,Q,E,R	36.92
251	D	E 70.642	1	0.971	0.419, 1.312	109/109	V,N,D,P,G,E,Q,K	31.58
252	T	R 56.481	1	0.737	0.244, 0.920	108/109	G,I,N,T,R,S,K	32.47
253	Y	H 49.074	1	1.529	0.920, 1.942	108/109	N,H,P,C,W,G,Q,R,Y	31.8
254	A	A 55.556	1	0.789	0.244, 0.920	108/109	A,M,S,I,T,V,G	25.8
255	V	M 49.074	1	2.043	0.920, 1.942	108/109	G,M,L,A,P,V,T,I	33.54
256	E	E 91.589	2*	0.457	-0.024, 0.636	107/109	G,V,L,K,E,P	26.55
257	K	K 90.476	2*	0.452	-0.024, 0.636	105/109	M,L,R,Q,K,V	34.76
258	E	E 84.615	1	0.844	0.244, 1.312	104/109	C,V,N,D,R,E,Q,G	31.6
259	G	G 85.849	1	1.52	0.636, 1.942	106/109	Q,E,A,R,I,V,G	28.44
260	G	G 64.423	1	1.475	0.636, 1.942	104/109	T,N,A,G,K,E,S,R	28.5
261	K	K 91.667	4	0.23	-0.129, 0.419	108/109	K,Q,R	30.88
262	Q	Q 84.112	4	0.152	-0.221, 0.419	107/109	T,H,P,Q,L	28.03
263	G	G 70.642	1	2.796	1.312, 3.712	109/109	V,H,G,D,Y,S,A	27.56
264	G	G 86.239	1	1.509	0.636, 1.942	109/109	S,R,P,A,G,D	27.92
265	P	P 76.147	1	1.207	0.636, 1.312	109/109	S,L,A,P,V,I	29.77
266	R	R 93.519	3*	0.306	-0.129, 0.636	108/109	W,T,G,K,L,R	26.84
267	E	E 82.407	2	0.537	0.099, 0.920	108/109	E,Q,K,A,D,G	24.6
268	M	M 88.785	2	0.576	0.099, 0.920	107/109	L,M,V,T	24.98
269	D	D 77.570	1	1.173	0.636, 1.312	107/109	E,Y,G,A,N,D,V,H	24.17
270	W	L 77.570	1	0.998	0.419, 1.312	107/109	L,S,P,Q,V,F,W	27.91
271	G	G 89.720	1	1.326	0.636, 1.942	107/109	G,H,W,R,E,Q	21.77
272	W	W 84.259	1	2.565	1.312, 3.712	108/109	W,F,A,Q,R,L	30.06
273	K	K 96.296	6	-0.103	-0.433, 0.099	108/109	E,K,T	25.52
274	E	E 91.743	1	0.737	0.244, 0.920	109/109	M,Q,E,A,P,G,D	24.06
275	L	L 70.755	1	2.291	0.920, 3.712	106/109	V,W,L,R,S,A,P	27.65
276	P	P 72.642	1	3.092	1.312, 3.712	106/109	S,R,L,C,A,P,F	25.73
277	G	G 96.226	4	0.191	-0.221, 0.419	106/109	G,K,R	28.19
278	E	E 80.189	2	0.585	0.099, 0.920	106/109	K,E,Q,A,G	26.13
279	E	E 91.589	1	0.62	0.099, 0.920	107/109	A,D,T,H,E,Q,R,G	28.06
280	A	A 77.064	1	0.903	0.419, 1.312	109/109	D,I,T,V,P,A,Q	25.19
281	W	W 88.991	1	1.153	0.419, 1.942	109/109	S,C,W	26.83
282	E	E 90.741	1	0.729	0.244, 0.920	108/109	G,V,D,Q,K,E	24.56
283	R	R 60.550	1	1.212	0.636, 1.312	109/109	R,K,Q,A,P,G,T	26.22
284	E	E 57.798	1	1.608	0.920, 1.942	109/109	A,Q,E,L,S,D,G	27.43
285	V	V 66.972	1	1.257	0.636, 1.942	109/109	M,L,A,V,I,E,K,G	30.53
286	A	A 77.064	1	0.848	0.244, 1.312	109/109	G,V,T,A	25.26
287	L	F 70.642	1	2.092	0.920, 1.942	109/109	H,V,F,L,S,Y,C	30.39
288	R	R 87.156	2	0.558	0.099, 0.920	109/109	M,R,K,Q,G	27.96
289	P	S 52.294	1	0.881	0.419, 1.312	109/109	T,P,S,L	30.43
290	Q	Q 95.413	6	-0.197	-0.488,-0.024	109/109	Q,E,Y,R	33.22
291	S	S 62.264	1	2.121	0.920, 1.942	106/109	S,I,T,P,A,C,L,M	28.09
292	V	G 54.630	1	1.844	0.920, 1.942	108/109	S,R,E,G,W,A,V,T	33.61
293	G	G 95.327	4	0.202	-0.221, 0.419	107/109	R,P,A,G	29.76
294	G	G 83.178	1	1.747	0.920, 1.942	107/109	D,G,A,E,K,R	31.9
295	G	E 45.283	1	1.652	0.920, 1.942	106/109	G,E,R,D,V,C,A,M	31.12
296	A	A 72.642	1	1.121	0.419, 1.312	106/109	L,A,P,V,T,I	31.93
297	R	G 65.385	1	1.761	0.920, 1.942	104/109	A,E,K,R,V,G	32.92
298	E	Q 52.830	2	0.581	0.099, 0.920	106/109	S,P,A,Q,E,G,T	36.59
299	S	AV 30.841	1	2.406	1.312, 3.712	107/109	E,S,A,M,L,I,D,V	37.12
300	A	G 57.407	1	1.476	0.636, 1.942	108/109	T,G,V,A,Q,E,R	36.49
301	P	P 77.982	1	1.484	0.636, 1.942	109/109	I,F,C,A,P,L,Y,S	38.21
302	L	L 88.073	1	0.954	0.244, 1.312	109/109	W,I,P,M,L	37.38
303	K	K 78.899	6	-0.151	-0.433,-0.024	109/109	T,N,Q,K,A	38.05
304	G	G 92.661	4*	0.112	-0.300, 0.419	109/109	G,R,A,K,Q	37.08
305	K	K 94.495	5	0.024	-0.300, 0.244	109/109	I,M,R,Q,K	36.97
306	A	A 77.064	3*	0.359	-0.024, 0.636	109/109	T,V,G,A	36.25
307	L	L 82.569	1	1.584	0.636, 1.942	109/109	L,M,S,P,C,V,F	33.69
308	G	G 93.578	3*	0.371	-0.129, 0.636	109/109	R,E,A,V,G	38.33
309	K	K 91.743	3*	0.375	-0.024, 0.636	109/109	G,K,E,Q,R,M	35.56
310	E	E 88.991	3*	0.33	-0.129, 0.636	109/109	K,Q,E,V,G,D	29.65
311	E	G 64.815	1	1.922	0.920, 1.942	107/109	Q,K,E,R,X,G,V	29.32
312	I	V 70.755	1	2.124	1.312, 1.942	106/109	A,L,M,I,G,V	29.81
313	A	P 67.593	1	3.237	1.312, 3.712	108/109	L,S,P,A,V,I,T	34.66
314	L	Q 91.667	4	0.119	-0.221, 0.419	108/109	P,E,Q,L,R,S	30.77
315	G	E 47.222	1	1.005	0.419, 1.312	108/109	Q,E,L,D,G	32.78
316	G	R 75.000	1	0.774	0.244, 0.920	108/109	G,S,R,K	30.37
317	G	G 94.495	2*	0.546	-0.024, 0.920	109/109	R,E,V,G	27.57
318	G	GR 47.706	1	0.94	0.419, 1.312	109/109	G,E,K,R,S	32.22
319	F	F 57.798	1	3.604	1.942, 3.712	109/109	L,M,S,V,H,F	29.08
320	C	C 53.211	1	2.843	1.312, 3.712	109/109	W,G,S,Y,T,F,C,P	33.6
321	V	V 84.404	3*	0.385	-0.024, 0.636	109/109	M,P,A,G,V,I	31.09
322	H	Q 81.651	6	-0.213	-0.488,-0.024	109/109	H,Q,P,A	34.79
323	R	G 66.972	1	3.06	1.312, 3.712	109/109	N,D,V,A,G,Q,E,S,R	31.13
324	E	E 84.259	5	0.049	-0.300, 0.244	108/109	D,A,Q,E,L	31
325	P	P 90.654	1	1.065	0.419, 1.312	107/109	F,P,S,L	35.81
326	P	P 74.074	1	2.14	0.920, 1.942	108/109	P,A,L,S,V,F	37.74
327	G	G 87.037	1	0.734	0.099, 0.920	108/109	S,I,G	32.01
328	A	A 78.704	4	0.094	-0.221, 0.244	108/109	P,A,T,V	32.38
329	H	Q 55.556	1	0.777	0.244, 0.920	108/109	P,Q,C,L,R,I,H	33.8
330	G	G 83.486	3*	0.41	-0.024, 0.636	109/109	D,N,V,G,C,S	34.08
331	S	P 74.528	1	1.104	0.419, 1.312	106/109	P,L,Y,S,T	31.81
332	C	C 71.560	1	2.075	0.920, 1.942	109/109	C,P,S,Y,T,W	26.83
333	H	Q 74.312	2	0.528	0.099, 0.920	109/109	H,R,L,P,E,Q	37.86
334	R	R 81.651	4	0.236	-0.129, 0.419	109/109	K,S,R	27.55
335	A	A 93.519	5	-0.056	-0.370, 0.099	108/109	S,A,V,T	28.45
336	A	A 78.704	1	0.852	0.244, 1.312	108/109	S,A,P,V,G,N	28.27
337	Q	Q 87.963	3	0.274	-0.129, 0.419	108/109	P,Q,H	31.95
338	S	P 43.119	1	3.397	1.942, 3.712	109/109	F,T,I,S,L,Q,P	31.04
339	R	R 99.074	9	-0.624	-0.774,-0.537	108/109	R,P	31.37
340	G	G 100.000	9	-0.739	-0.832,-0.712	108/109	G	32.91
341	A	A 99.074	9	-0.662	-0.789,-0.581	108/109	A,T	33.58
342	S	S 100.000	9	-0.79	-0.834,-0.774	109/109	S	45.48
343	L	L 99.083	8	-0.541	-0.736,-0.433	109/109	L,F	39.05
344	L	L 99.083	8	-0.538	-0.736,-0.433	109/109	H,L	44.74
345	Q	Q 99.083	9	-0.639	-0.774,-0.581	109/109	H,Q	41.71
346	R	R 98.165	8	-0.494	-0.685,-0.370	109/109	H,R	42.31
347	L	L 100.000	9	-0.745	-0.832,-0.712	109/109	L	47.94
348	H	H 99.083	9	-0.653	-0.774,-0.581	109/109	Q,H	44.17
349	N	N 100.000	9	-0.785	-0.834,-0.774	109/109	N	38.29
350	G	G 100.000	9	-0.743	-0.832,-0.712	109/109	G	34.31
351	N	E 33.028	1	1.91	0.920, 1.942	109/109	K,E,Q,S,R,T,N,D	33.83
352	A	A 86.239	3*	0.324	-0.024, 0.636	109/109	V,T,A	33.07
353	S	S 97.248	8	-0.474	-0.654,-0.370	109/109	T,S,L,A	35.19
354	P	P 99.083	8	-0.566	-0.756,-0.488	109/109	P,S	45.99
355	P	P 96.330	5	0.014	-0.370, 0.244	109/109	L,P	35.71
356	R	R 100.000	9	-0.774	-0.834,-0.756	109/109	R	34.52
357	V	V 100.000	9	-0.783	-0.834,-0.774	109/109	V	41.79
358	P	P 100.000	9	-0.751	-0.832,-0.736	109/109	P	38
359	S	S 100.000	9	-0.79	-0.834,-0.774	109/109	S	39.05
360	P	P 100.000	9	-0.751	-0.832,-0.736	109/109	P	42.22
361	P	P 98.165	7	-0.345	-0.620,-0.221	109/109	L,M,P	48.39
362	P	P 96.330	6	-0.194	-0.488,-0.024	109/109	T,S,P	45.28
363	A	A 100.000	9	-0.784	-0.834,-0.774	109/109	A	39.46
364	P	P 100.000	9	-0.751	-0.832,-0.736	109/109	P	40.5
365	E	E 99.083	9	-0.616	-0.774,-0.537	109/109	G,E	37.31
366	P	P 100.000	9	-0.751	-0.832,-0.736	109/109	P	40.15
367	P	P 93.578	3*	0.41	-0.024, 0.636	109/109	Q,P,R,L,T	38.84
368	W	W 98.165	5*	0.077	-0.433, 0.419	109/109	L,W,G	35.42
369	H	H 77.064	4	0.097	-0.221, 0.244	109/109	H,P,Q,Y	29.84
370	C	C 92.661	1	1.135	0.419, 1.312	109/109	C,R,S,Y,T,H,G	35.46
371	G	G 100.000	8	-0.469	-0.813,-0.370	20/109	G	34.19
372	D	D 100.000	8	-0.546	-0.821,-0.488	20/109	D	33.63
373	R	R 100.000	8	-0.545	-0.821,-0.433	20/109	R	38.48
374	G	G 96.154	4*	0.149	-0.370, 0.419	52/109	A,G	35.36
375	D	D 98.077	7	-0.431	-0.712,-0.300	52/109	E,D	36.66
376	C	R 61.538	1	0.907	0.244, 1.312	52/109	Q,C,R,L,W	35.85
377	G	G 95.413	3*	0.327	-0.129, 0.636	109/109	G,V,D,A	35.78
378	D	D 99.038	9	-0.625	-0.774,-0.537	104/109	E,D	38.5
379	R	R 88.462	5	0.025	-0.300, 0.244	104/109	Q,K,L,R,G	39.19
380	G	G 98.077	7	-0.289	-0.581,-0.129	104/109	A,G,V	35.56
381	D	D 100.000	8	-0.441	-0.813,-0.300	13/109	D	37.48
382	V	G 61.538	1	1.916	0.419, 3.712	13/109	G,V,R	42.79
383	G	G 92.308	1*	0.711	-0.300, 1.312	13/109	R,G	35.75
384	D	D 96.330	6	-0.216	-0.488,-0.024	109/109	N,D,A,E	37.48
385	R	R 96.330	7	-0.351	-0.581,-0.221	109/109	K,R	39.72
386	G	G 75.229	1	0.868	0.244, 1.312	109/109	G,A,E	33.37
387	D	D 94.495	5	-0.056	-0.370, 0.099	109/109	E,H,V,D	39.07
388	K	K 98.165	8	-0.454	-0.654,-0.300	109/109	K,R	36.12
389	Q	Q 98.165	9	-0.635	-0.774,-0.581	109/109	Q,P	36.2
390	Q	Q 93.578	8	-0.499	-0.685,-0.370	109/109	P,Q,L	32.4
391	G	V 52.381	1	0.774	0.244, 0.920	105/109	G,V,I,T,S,A	33.27
392	M	V 49.524	1	1.715	0.920, 1.942	105/109	T,G,V,P,A,M	29.74
393	A	A 88.073	3*	0.339	-0.024, 0.636	109/109	T,G,V,P,A,S	36.49
394	R	R 100.000	9	-0.774	-0.834,-0.756	109/109	R	29.85
395	G	G 96.330	6*	-0.131	-0.488, 0.099	109/109	S,G	34.2
396	R	R 100.000	9	-0.774	-0.834,-0.756	109/109	R	31.01
397	G	G 100.000	9	-0.74	-0.832,-0.712	108/109	G	32.51
398	P	S 83.019	8	-0.569	-0.712,-0.488	106/109	S,P,F	33.79
399	Q	P 80.189	5	-0.005	-0.370, 0.244	106/109	S,Q,P,H	29.54
400	W	W 92.593	1	2.51	1.312, 3.712	108/109	W,G,R,S,Y	29.96
401	K	K 99.083	8	-0.61	-0.774,-0.537	109/109	K,R	33.17
402	R	R 100.000	9	-0.771	-0.834,-0.756	108/109	R	32.57
403	G	G 98.165	7	-0.325	-0.620,-0.129	109/109	S,G,N	33.38
404	A	T 69.725	3*	0.39	-0.024, 0.636	109/109	I,T,S,P,A	32.34
405	R	R 100.000	9	-0.774	-0.834,-0.756	109/109	R	37.29
406	G	G 100.000	9	-0.743	-0.832,-0.712	109/109	G	34.96
407	G	G 96.330	4*	0.091	-0.300, 0.419	109/109	G,S,A,C	37.55
408	N	N 100.000	9	-0.785	-0.834,-0.774	109/109	N	52.46
409	L	L 100.000	9	-0.745	-0.832,-0.712	109/109	L	52.81
410	V	V 100.000	9	-0.783	-0.834,-0.774	109/109	V	64.86
411	T	T 100.000	9	-0.787	-0.834,-0.774	109/109	T	80.27
412	G	G 100.000	9	-0.743	-0.832,-0.712	109/109	G	81.27
413	T	T 100.000	9	-0.787	-0.834,-0.774	109/109	T	85.09
414	Q	Q 100.000	9	-0.775	-0.834,-0.756	109/109	Q	85.34
415	R	R 100.000	9	-0.774	-0.834,-0.756	109/109	R	87.06
416	F	F 100.000	9	-0.741	-0.832,-0.712	109/109	F	89.8
417	K	Q 83.486	8	-0.498	-0.685,-0.370	109/109	E,Q,K	87.92
418	E	E 98.165	9	-0.618	-0.774,-0.537	109/109	K,E	87.42
419	A	A 100.000	9	-0.784	-0.834,-0.774	109/109	A	86.62
420	L	L 100.000	9	-0.745	-0.832,-0.712	109/109	L	88.05
421	Q	Q 98.165	8	-0.499	-0.685,-0.370	109/109	K,E,Q	87.32
422	D	D 99.083	9	-0.639	-0.774,-0.581	109/109	N,D	86.99
423	P	P 100.000	9	-0.751	-0.832,-0.736	109/109	P	87.48
424	F	F 100.000	9	-0.741	-0.832,-0.712	109/109	F	92.18
425	T	T 98.165	9	-0.677	-0.789,-0.620	109/109	N,T	90.31
426	L	L 100.000	9	-0.745	-0.832,-0.712	109/109	L	92.89
427	C	C 97.248	5	-0.04	-0.433, 0.244	109/109	T,S,C	91.64
428	L	L 100.000	9	-0.745	-0.832,-0.712	109/109	L	92.19
429	A	A 100.000	9	-0.784	-0.834,-0.774	109/109	A	88.59
430	N	N 100.000	9	-0.785	-0.834,-0.774	109/109	N	89.3
431	V	V 100.000	9	-0.783	-0.834,-0.774	109/109	V	88.17
432	P	P 100.000	9	-0.751	-0.832,-0.736	109/109	P	87
433	G	G 100.000	9	-0.743	-0.832,-0.712	109/109	G	89.94
434	Q	Q 81.651	6	-0.2	-0.488,-0.024	109/109	Q,K,R,N	92.17
435	P	P 100.000	9	-0.751	-0.832,-0.736	109/109	P	90.53
436	D	D 98.165	9	-0.633	-0.774,-0.537	109/109	D,G	94.26
437	L	L 100.000	9	-0.745	-0.832,-0.712	109/109	L	96.16
438	R	R 100.000	9	-0.774	-0.834,-0.756	109/109	R	96.79
439	H	H 100.000	9	-0.779	-0.834,-0.756	109/109	H	97.56
440	I	I 98.165	8	-0.556	-0.712,-0.488	109/109	I,V	98.31
441	V	V 100.000	9	-0.783	-0.834,-0.774	109/109	V	98.24
442	I	I 100.000	9	-0.785	-0.834,-0.774	109/109	I	98.35
443	D	D 100.000	9	-0.775	-0.834,-0.756	109/109	D	97.63
444	G	G 100.000	9	-0.743	-0.832,-0.712	109/109	G	96.58
445	S	S 100.000	9	-0.79	-0.834,-0.774	109/109	S	94.59
446	N	N 100.000	9	-0.785	-0.834,-0.774	109/109	N	96.49
447	V	V 100.000	9	-0.783	-0.834,-0.774	109/109	V	97.81
448	A	A 100.000	9	-0.784	-0.834,-0.774	109/109	A	96.35
449	M	M 100.000	9	-0.781	-0.834,-0.756	109/109	M	94.89
450	V	V 98.165	8	-0.537	-0.712,-0.433	109/109	V,E	95.84
451	H	H 100.000	9	-0.779	-0.834,-0.756	109/109	H	95.72
452	G	G 100.000	9	-0.743	-0.832,-0.712	109/109	G	92.28
453	L	L 99.083	8	-0.537	-0.736,-0.433	109/109	L,R	91.35
454	Q	Q 100.000	9	-0.775	-0.834,-0.756	109/109	Q	90.63
455	H	H 98.165	8	-0.525	-0.712,-0.433	109/109	H,Q	86.54
456	Y	Y 92.661	3*	0.356	-0.129, 0.636	109/109	N,H,C,Y	89.75
457	F	F 99.083	8	-0.53	-0.736,-0.433	109/109	F,Y	92.8
458	S	S 100.000	9	-0.79	-0.834,-0.774	109/109	S	94.71
459	S	S 100.000	9	-0.79	-0.834,-0.774	109/109	S	94.4
460	R	R 100.000	9	-0.774	-0.834,-0.756	109/109	R	95.41
461	G	G 100.000	9	-0.743	-0.832,-0.712	109/109	G	96.7
462	I	I 99.083	9	-0.671	-0.789,-0.620	109/109	I,V	97.62
463	A	A 100.000	9	-0.784	-0.834,-0.774	109/109	A	97.25
464	I	I 88.991	8	-0.534	-0.712,-0.433	109/109	L,I	97.46
465	A	A 100.000	9	-0.784	-0.834,-0.774	109/109	A	98.1
466	V	V 100.000	9	-0.783	-0.834,-0.774	109/109	V	98.05
467	Q	Q 100.000	9	-0.775	-0.834,-0.756	109/109	Q	96.75
468	Y	Y 99.083	8	-0.521	-0.736,-0.433	109/109	Y,H	97.58
469	F	F 100.000	9	-0.741	-0.832,-0.712	109/109	F	97.59
470	W	W 100.000	9	-0.668	-0.827,-0.620	109/109	W	96.55
471	D	D 100.000	9	-0.775	-0.834,-0.756	109/109	D	95.15
472	R	R 100.000	9	-0.774	-0.834,-0.756	109/109	R	95.19
473	G	G 100.000	9	-0.743	-0.832,-0.712	109/109	G	95.2
474	H	H 100.000	9	-0.779	-0.834,-0.756	109/109	H	96.89
475	R	R 100.000	9	-0.774	-0.834,-0.756	109/109	R	95.24
476	D	D 99.083	9	-0.638	-0.774,-0.581	109/109	N,D	96.22
477	I	I 100.000	9	-0.785	-0.834,-0.774	109/109	I	97.88
478	T	T 100.000	9	-0.787	-0.834,-0.774	109/109	T	98.17
479	V	V 100.000	9	-0.783	-0.834,-0.774	109/109	V	98.23
480	F	F 100.000	9	-0.741	-0.832,-0.712	109/109	F	97.26
481	V	V 99.083	9	-0.664	-0.789,-0.581	109/109	L,V	94.38
482	P	P 100.000	9	-0.751	-0.832,-0.736	109/109	P	92.16
483	Q	Q 99.083	9	-0.638	-0.774,-0.581	109/109	Q,R	89.51
484	W	W 100.000	9	-0.668	-0.827,-0.620	109/109	W	84.95
485	R	R 100.000	9	-0.774	-0.834,-0.756	109/109	R	85.63
486	F	F 96.330	4*	0.111	-0.300, 0.419	109/109	F,Y,L	82.57
487	S	S 95.413	8	-0.483	-0.654,-0.370	109/109	N,S,C	71.11
488	K	K 86.239	6	-0.125	-0.433, 0.099	109/109	K,R	64.39
489	D	D 100.000	9	-0.775	-0.834,-0.756	109/109	D	70.12
490	A	A 49.541	1	0.979	0.419, 1.312	109/109	G,S,A	60.63
491	K	K 86.239	2	0.514	0.099, 0.920	109/109	K,R	76.59
492	V	V 97.248	8	-0.548	-0.712,-0.433	109/109	A,I,V	82.07
493	R	R 96.330	6	-0.211	-0.488,-0.024	109/109	R,K	88.21
494	E	E 100.000	9	-0.769	-0.834,-0.756	109/109	E	89.08
495	S	G 55.963	3*	0.302	-0.129, 0.636	109/109	S,G,I	90.76
496	H	H 100.000	9	-0.779	-0.834,-0.756	109/109	H	91.6
497	F	F 93.578	6	-0.097	-0.433, 0.099	109/109	F,Y,L	94.43
498	L	L 100.000	9	-0.745	-0.832,-0.712	109/109	L	93.36
499	Q	Q 78.899	7	-0.368	-0.581,-0.221	109/109	Q,H	91.67
500	K	K 97.248	7	-0.437	-0.654,-0.300	109/109	E,K	93.19
501	L	L 100.000	9	-0.745	-0.832,-0.712	109/109	L	95.85
502	Y	Y 88.991	3*	0.344	-0.129, 0.636	109/109	Y,H	94.56
503	S	S 100.000	9	-0.79	-0.834,-0.774	109/109	S	94.21
504	L	L 100.000	9	-0.745	-0.832,-0.712	109/109	L	93.74
505	S	S 100.000	9	-0.79	-0.834,-0.774	109/109	S	94.51
506	L	L 100.000	9	-0.745	-0.832,-0.712	109/109	L	95.72
507	L	L 100.000	9	-0.745	-0.832,-0.712	109/109	L	96.14
508	S	S 100.000	9	-0.79	-0.834,-0.774	109/109	S	95.9
509	L	L 99.083	8	-0.54	-0.736,-0.433	109/109	V,L	93.98
510	T	T 100.000	9	-0.787	-0.834,-0.774	109/109	T	92.98
511	P	P 100.000	9	-0.751	-0.832,-0.736	109/109	P	91.11
512	S	S 100.000	9	-0.79	-0.834,-0.774	109/109	S	84.88
513	R	R 100.000	9	-0.774	-0.834,-0.756	109/109	R	83.7
514	V	V 100.000	9	-0.783	-0.834,-0.774	109/109	V	81.49
515	M	M 79.817	7	-0.391	-0.620,-0.221	109/109	M,L,V	74.2
516	D	D 99.083	9	-0.638	-0.774,-0.581	109/109	D,E	71.42
517	G	G 100.000	9	-0.743	-0.832,-0.712	109/109	G	75.71
518	K	K 98.165	8	-0.454	-0.654,-0.300	109/109	K,R	77.54
519	R	R 100.000	9	-0.774	-0.834,-0.756	109/109	R	80.86
520	I	I 100.000	9	-0.785	-0.834,-0.774	109/109	I	81.25
521	S	S 100.000	9	-0.79	-0.834,-0.774	109/109	S	80.47
522	S	S 100.000	9	-0.79	-0.834,-0.774	109/109	S	83.32
523	Y	Y 100.000	9	-0.737	-0.832,-0.712	109/109	Y	87.34
524	D	D 100.000	9	-0.775	-0.834,-0.756	109/109	D	89.47
525	D	D 100.000	9	-0.775	-0.834,-0.756	109/109	D	93.5
526	R	R 100.000	9	-0.774	-0.834,-0.756	109/109	R	94.2
527	F	F 100.000	9	-0.741	-0.832,-0.712	109/109	F	95.6
528	M	M 99.083	9	-0.659	-0.789,-0.581	109/109	I,M	96.12
529	V	V 96.330	9	-0.662	-0.789,-0.581	109/109	V,L	95.58
530	K	K 94.495	8	-0.454	-0.654,-0.300	109/109	R,K	95.64
531	L	L 100.000	9	-0.745	-0.832,-0.712	109/109	L	96.7
532	A	A 100.000	9	-0.784	-0.834,-0.774	109/109	A	96.09
533	E	E 100.000	9	-0.769	-0.834,-0.756	109/109	E	95.37
534	E	E 100.000	9	-0.769	-0.834,-0.756	109/109	E	95.85
535	T	T 93.578	7	-0.33	-0.537,-0.221	109/109	T,K,R	94.93
536	D	D 92.661	5	0.047	-0.300, 0.244	109/109	N,D,S	94.77
537	G	G 100.000	9	-0.743	-0.832,-0.712	109/109	G	96.37
538	I	I 80.734	9	-0.671	-0.789,-0.620	109/109	V,I	97.6
539	I	I 100.000	9	-0.785	-0.834,-0.774	109/109	I	98.09
540	V	V 100.000	9	-0.783	-0.834,-0.774	109/109	V	98.34
541	S	S 100.000	9	-0.79	-0.834,-0.774	109/109	S	97.72
542	N	N 100.000	9	-0.785	-0.834,-0.774	109/109	N	96.41
543	D	D 100.000	9	-0.775	-0.834,-0.756	109/109	D	94.35
544	Q	Q 100.000	9	-0.775	-0.834,-0.756	109/109	Q	90.16
545	F	F 100.000	9	-0.741	-0.832,-0.712	109/109	F	91.02
546	R	R 100.000	9	-0.774	-0.834,-0.756	109/109	R	89.95
547	D	D 100.000	9	-0.775	-0.834,-0.756	109/109	D	89.85
548	L	L 100.000	9	-0.745	-0.832,-0.712	109/109	L	89.8
549	A	A 100.000	9	-0.784	-0.834,-0.774	109/109	A	87.56
550	E	E 99.083	9	-0.619	-0.774,-0.537	109/109	D,E	88.46
551	E	E 100.000	9	-0.769	-0.834,-0.756	109/109	E	90.96
552	S	S 100.000	9	-0.79	-0.834,-0.774	109/109	S	91.2
553	E	E 73.394	5	0.045	-0.300, 0.244	109/109	K,E,A,D	91.58
554	K	K 94.495	8	-0.454	-0.654,-0.300	109/109	N,K,Q	93.52
555	W	W 100.000	9	-0.668	-0.827,-0.620	109/109	W	94.15
556	M	M 99.083	9	-0.659	-0.789,-0.581	109/109	T,M	93.78
557	A	A 98.165	8	-0.549	-0.712,-0.433	109/109	V,A,E	94.05
558	I	I 99.083	9	-0.671	-0.789,-0.620	109/109	V,I	94.2
559	I	I 100.000	9	-0.785	-0.834,-0.774	109/109	I	93.81
560	R	R 99.083	9	-0.634	-0.774,-0.581	109/109	K,R	93.56
561	E	E 100.000	9	-0.769	-0.834,-0.756	109/109	E	94.33
562	R	R 100.000	9	-0.774	-0.834,-0.756	109/109	R	95.89
563	L	L 100.000	9	-0.745	-0.832,-0.712	109/109	L	96.46
564	L	L 100.000	9	-0.745	-0.832,-0.712	109/109	L	97.54
565	P	P 100.000	9	-0.751	-0.832,-0.736	109/109	P	97.04
566	F	F 100.000	9	-0.741	-0.832,-0.712	109/109	F	98
567	T	T 100.000	9	-0.787	-0.834,-0.774	109/109	T	97.11
568	F	F 100.000	9	-0.741	-0.832,-0.712	109/109	F	96.02
569	V	V 98.165	9	-0.666	-0.789,-0.620	109/109	V,A	92.39
570	G	G 99.083	8	-0.514	-0.736,-0.370	109/109	K,G	89.61
571	N	N 100.000	9	-0.785	-0.834,-0.774	109/109	N	92.42
572	L	L 98.165	7	-0.329	-0.620,-0.129	109/109	H,L	93.45
573	F	F 100.000	9	-0.741	-0.832,-0.712	109/109	F	97.22
574	M	M 99.083	9	-0.659	-0.789,-0.581	109/109	M,I	97.17
575	V	V 100.000	9	-0.783	-0.834,-0.774	109/109	V	97.2
576	P	P 100.000	9	-0.751	-0.832,-0.736	109/109	P	96.27
577	D	D 100.000	9	-0.775	-0.834,-0.756	109/109	D	95.7
578	D	D 100.000	9	-0.775	-0.834,-0.756	109/109	D	94.79
579	P	P 100.000	9	-0.751	-0.832,-0.736	109/109	P	94.28
580	L	L 100.000	9	-0.745	-0.832,-0.712	109/109	L	93.06
581	G	G 100.000	9	-0.743	-0.832,-0.712	109/109	G	91.62
582	R	R 100.000	9	-0.774	-0.834,-0.756	109/109	R	91.08
583	N	N 95.413	7	-0.322	-0.537,-0.221	109/109	N,H,K,Y	90.45
584	G	G 100.000	9	-0.743	-0.832,-0.712	109/109	G	91.1
585	P	P 100.000	9	-0.751	-0.832,-0.736	109/109	P	94.24
586	T	T 85.321	7	-0.328	-0.537,-0.221	109/109	R,M,T	95.36
587	L	L 100.000	9	-0.745	-0.832,-0.712	109/109	L	95.99
588	D	D 98.165	8	-0.5	-0.685,-0.370	109/109	E,D	95.2
589	E	E 97.248	7	-0.313	-0.581,-0.129	109/109	K,E,D	94.84
590	F	F 100.000	9	-0.741	-0.832,-0.712	109/109	F	95.9
591	L	L 100.000	9	-0.745	-0.832,-0.712	109/109	L	96.75
592	K	K 99.083	8	-0.61	-0.774,-0.537	109/109	R,K	95.98
593	K	K 100.000	9	-0.766	-0.834,-0.736	109/109	K	93.11
594	P	P 94.495	7	-0.388	-0.620,-0.221	109/109	T,P,L	85.43
595	A	V 65.138	2	0.467	0.099, 0.636	109/109	T,D,V,A	73.6
596	R	R 99.083	9	-0.634	-0.774,-0.537	109/109	G,R	58.22
597	T	A 51.376	1	0.886	0.419, 1.312	109/109	Q,K,S,P,A,T,D,N,V	45.66
598	Q	Q 90.826	5	-0.053	-0.370, 0.099	109/109	P,Q,E,S	41.16
599	G	G 82.569	1	1.65	0.920, 1.942	109/109	A,E,Q,G,V,D	39.42
600	S	S 77.064	3*	0.358	-0.024, 0.636	109/109	I,P,A,C,S	36.94
601	S	S 94.495	6	-0.152	-0.433,-0.024	109/109	P,A,S,T	39.73
602	K	K 91.743	5	0.036	-0.300, 0.244	109/109	V,K,E	34.51
603	A	A 85.321	4	0.174	-0.221, 0.419	109/109	T,V,A,P,S	36.56
604	Q	Q 94.495	6	-0.223	-0.488,-0.024	109/109	H,P,Q	42.67
605	H	H 71.560	1	1.793	0.920, 1.942	109/109	Q,K,S,Y,R,P,N,H	38.51
606	P	P 76.147	2*	0.519	-0.024, 0.920	109/109	S,L,P,T	38.44
607	S	S 77.064	4	0.112	-0.221, 0.244	109/109	S,P,A,T	38.27
608	R	R 80.734	1	1.664	0.920, 1.942	109/109	K,M,R,T	37.35
609	G	G 79.817	1	1.16	0.419, 1.312	109/109	V,G,T,S,A	34.33
610	F	F 70.642	1	1.999	0.920, 1.942	109/109	F,V,I,S,L,P	39.73
611	A	A 46.789	1	2.134	1.312, 1.942	109/109	K,Q,S,A,P,T,I,V	37.3
612	E	E 83.486	2	0.579	0.099, 0.920	109/109	K,Q,E,H,G,D,N	36.92
613	H	H 77.982	2	0.608	0.099, 0.920	109/109	P,Q,H	40.16
614	G	G 71.560	1	2.2	0.920, 3.712	109/109	G,N,D,S,A	35.22
615	K	N 46.789	1	1.878	0.920, 1.942	109/109	P,H,N,D,T,S,K,Q	33.79
616	Q	Q 93.578	5	0.083	-0.300, 0.244	109/109	D,K,E,Q,L	34.75
617	Q	Q 95.413	5	-0.059	-0.370, 0.099	109/109	R,Q,E,P	33.09
618	Q	Q 86.239	4	0.236	-0.129, 0.419	109/109	R,P,Q,K,H	29.93
619	G	G 94.495	4*	0.102	-0.300, 0.419	109/109	A,E,V,G	31.65
620	R	R 77.064	2	0.572	0.099, 0.920	109/109	Q,K,R	30.54
621	E	E 74.312	2	0.542	0.099, 0.920	109/109	K,Q,E,R,D	34.06
622	E	E 91.743	6	-0.165	-0.433,-0.024	109/109	A,K,E,V	33.49
623	E	E 98.165	8	-0.468	-0.685,-0.370	109/109	D,E	34.49
624	K	K 90.826	4	0.228	-0.221, 0.419	109/109	R,Q,E,K,T	32.71
625	G	G 92.661	2*	0.544	-0.024, 0.920	109/109	G,V,D,S,E	33.95
626	S	S 77.064	1	0.704	0.244, 0.920	109/109	K,R,S,N,I,T,G	46.43
627	G	G 84.906	1	0.728	0.099, 0.920	106/109	S,A,G,N	48.81
628	G	G 98.165	7	-0.315	-0.620,-0.129	109/109	G,C,A	65.78
629	I	I 98.165	8	-0.551	-0.712,-0.433	109/109	I,L	76.95
630	R	R 100.000	9	-0.774	-0.834,-0.756	109/109	R	84.56
631	K	K 100.000	9	-0.766	-0.834,-0.736	109/109	K	85.56
632	T	T 96.330	8	-0.45	-0.654,-0.370	109/109	N,T,S	87.3
633	R	R 99.083	9	-0.634	-0.774,-0.537	109/109	Q,R	86.98
634	E	E 100.000	9	-0.769	-0.834,-0.756	109/109	E	87.11
635	T	T 100.000	9	-0.787	-0.834,-0.774	109/109	T	91
636	E	E 100.000	9	-0.769	-0.834,-0.756	109/109	E	91.36
637	R	R 99.083	9	-0.634	-0.774,-0.537	109/109	R,Q	91.88
638	L	L 100.000	9	-0.745	-0.832,-0.712	109/109	L	92.69
639	R	R 100.000	9	-0.774	-0.834,-0.756	109/109	R	93.75
640	R	R 99.083	9	-0.633	-0.774,-0.537	109/109	R,C	92.46
641	Q	Q 100.000	9	-0.775	-0.834,-0.756	109/109	Q	90.87
642	L	L 100.000	9	-0.745	-0.832,-0.712	109/109	L	91.69
643	L	L 100.000	9	-0.745	-0.832,-0.712	109/109	L	91.42
644	E	E 100.000	9	-0.769	-0.834,-0.756	109/109	E	89.39
645	V	V 100.000	9	-0.783	-0.834,-0.774	109/109	V	86.67
646	F	F 100.000	9	-0.741	-0.832,-0.712	109/109	F	87.32
647	W	W 86.239	1	3.459	1.942, 3.712	109/109	G,W,L,R,S	84.97
648	G	G 100.000	9	-0.743	-0.832,-0.712	109/109	G	86.12
649	Q	Q 100.000	9	-0.775	-0.834,-0.756	109/109	Q	86.91
650	D	D 100.000	9	-0.775	-0.834,-0.756	109/109	D	90.47
651	H	H 99.083	9	-0.652	-0.774,-0.581	109/109	H,Y	89.94
652	K	K 99.083	8	-0.61	-0.774,-0.537	109/109	K,R	89.38
653	V	V 100.000	9	-0.783	-0.834,-0.774	109/109	V	91.59
654	D	D 100.000	9	-0.775	-0.834,-0.756	109/109	D	90.8
655	F	F 100.000	9	-0.741	-0.832,-0.712	109/109	F	90.92
656	I	I 99.083	9	-0.671	-0.789,-0.620	109/109	I,V	90.63
657	L	L 100.000	9	-0.745	-0.832,-0.712	109/109	L	90.91
658	Q	Q 100.000	9	-0.775	-0.834,-0.756	109/109	Q	89
659	R	R 100.000	9	-0.774	-0.834,-0.756	109/109	R	88.16
660	E	E 99.083	9	-0.619	-0.774,-0.537	109/109	E,D	86.57
661	P	P 100.000	9	-0.751	-0.832,-0.736	109/109	P	87.27
662	Y	Y 96.330	5	-0.082	-0.433, 0.099	109/109	Y,S,H	88.3
663	C	C 98.165	7	-0.276	-0.581,-0.129	109/109	C,S	87.04
664	R	R 100.000	9	-0.774	-0.834,-0.756	109/109	R	89.85
665	D	D 100.000	9	-0.775	-0.834,-0.756	109/109	D	88.78
666	I	I 100.000	9	-0.785	-0.834,-0.774	109/109	I	90.01
667	N	N 100.000	9	-0.785	-0.834,-0.774	109/109	N	89.14
668	Q	Q 99.083	9	-0.638	-0.774,-0.581	109/109	Q,R	89.01
669	L	L 100.000	9	-0.745	-0.832,-0.712	109/109	L	90.96
670	S	S 100.000	9	-0.79	-0.834,-0.774	109/109	S	90.22
671	E	E 100.000	9	-0.769	-0.834,-0.756	109/109	E	89.64
672	A	A 100.000	9	-0.784	-0.834,-0.774	109/109	A	88.06
673	L	L 100.000	9	-0.745	-0.832,-0.712	109/109	L	88.52
674	L	L 100.000	9	-0.745	-0.832,-0.712	109/109	L	87.15
675	S	S 99.083	9	-0.689	-0.789,-0.620	109/109	G,S	84.49
676	L	L 100.000	9	-0.745	-0.832,-0.712	109/109	L	80.43
677	N	N 99.083	9	-0.672	-0.789,-0.620	109/109	K,N	70.63
678	F	F 100.000	9	-0.741	-0.832,-0.712	109/109	F	57.6
Position in human KHNYN: The position of the AA in the human KHNYN protein sequence.
Human residue: The amino acid in the human KHNYN sequence at the specific position in the mulitple sequence alignment.
Dominant AA in MSA and percentage: the amino acid most frequently present at this site in the multiple sequence alignment; the percentage of the sequences in the multiple sequence alignment that contain the dominant amino acid at the specific position
Category: the conservation category (9 = conserved, 1 = variable). If the category number contains a *, then the confidence interval spans four or more categories and is considered unreiable.
Normalized conservation score: the conservation score calculated by ConSurf
Confidence interval: the confidence interval for each of the inferred evolutionary conservation scores.
MSA data: The number of aligned sequences having an amino acid (non-gapped) from the overall number of sequences at each position.
Residue variety: The residues variety at each position of the multiple sequence alignment.

## Sheet: Data for Fig. 2C
	ConSurf analysis for bony fish multiple sequence alignment
Position in zebrafish KHNYN	zebrafish residue	Dominant AA in MSA and percentage	Category	Normalized conservation score	Confidence interval	MSA Data	Residue variety	AlphaFold per-residue confidence score (pLDDT) for Zebrafish KHNYN
1	M	E 46.479	5	0.014	-0.277, 0.223	71/72	M,D,E,S,Y,R,G,Q,V,K,A	31.43
2	S	R 55.714	4	0.316	-0.010, 0.535	70/72	E,D,T,L,N,H,S,G,R,Q,F,A,P	30.18
3	L	S 60.000	4	0.294	-0.010, 0.535	70/72	V,K,G,R,F,L,S,H,Y,N,I,D,E,T	33.63
4	S	D 40.299	1	0.879	0.366, 0.998	67/72	P,A,Q,F,R,G,N,Y,H,S,L,T,E,D	32.34
5	V	G 45.455	2	0.718	0.223, 0.998	44/72	V,R,G,S,L,T,I,E	38.19
6	D	G 55.932	4	0.316	-0.109, 0.535	59/72	V,A,N,P,D,G,E	33.66
7	E	G 63.333	1	1.154	0.535, 1.347	60/72	D,M,E,S,N,Q,G,R,V,K	35.4
8	C	CD 27.273	1	1.198	0.366, 1.893	11/72	D,R,E,C,L,K	35.57
9	G	G 45.455	1*	0.868	0.099, 1.347	11/72	Q,G,R,D,E	36.48
10	P	FS 27.273	1	1.4	0.366, 1.893	11/72	R,E,F,W,S,P	47.77
11	Q	G 55.172	4	0.322	-0.109, 0.535	58/72	G,Q,P,V,E,I,D,M,S	56.39
12	E	E 66.667	5	0.059	-0.277, 0.223	69/72	E,D,M,N,H,L,Q,K,A,V	70.99
13	Q	Q 43.750	2*	0.648	0.099, 0.998	16/72	E,Q,L,C,H,V	83.37
14	V	V 77.143	7	-0.439	-0.641,-0.350	70/72	I,M,E,L,V,A	90.29
15	E	E 80.556	7	-0.457	-0.641,-0.350	72/72	L,V,E,G,D,M,T	89.86
16	D	D 98.611	9	-0.957	-1.039,-0.914	72/72	D,N	91.53
17	E	E 95.833	9	-0.88	-0.996,-0.812	72/72	E,D	91.26
18	F	F 98.611	9	-0.894	-1.019,-0.848	72/72	M,F	91.41
19	T	A 70.833	8	-0.614	-0.773,-0.538	72/72	A,V,T,I	89.57
20	C	C 94.444	9	-0.888	-0.996,-0.812	72/72	A,C	86.94
21	A	A 65.278	7	-0.499	-0.689,-0.418	72/72	P,A,S,T	84.88
22	G	G 83.333	7	-0.351	-0.591,-0.197	72/72	T,E,G,R,A,V	83.44
23	V	M 56.944	7	-0.391	-0.591,-0.277	72/72	V,A,T,M,G,I	84.92
24	L	L 91.667	8	-0.688	-0.848,-0.591	72/72	L,V,S,A	87.44
25	R	R 79.167	7	-0.502	-0.689,-0.418	72/72	S,Q,R	88.39
26	E	G 84.722	5	-0.11	-0.418, 0.099	72/72	E,D,S,Q,R,G,A,V	87.46
27	A	S 68.056	6	-0.296	-0.479,-0.197	72/72	C,L,S,Y,I,T,V,A,P	88.53
28	I	L 90.278	7	-0.436	-0.641,-0.277	72/72	L,A,V,I	92.3
29	R	T 51.389	3	0.446	0.099, 0.739	72/72	T,I,M,N,S,L,Q,F,R,A,V,W	92.9
30	A	S 73.611	6	-0.243	-0.479,-0.109	72/72	F,A,I,D,T,C,N,S	92.22
31	L	L 76.389	6	-0.212	-0.479,-0.010	72/72	Q,F,I,M,Y,V,L	92.42
32	Q	H 65.278	8	-0.591	-0.773,-0.479	72/72	K,H,R,Q	94.08
33	P	P 31.944	1	1.242	0.739, 1.347	72/72	D,E,S,N,R,G,A,P	94.86
34	T	T 65.278	5	-0.031	-0.277, 0.099	72/72	G,R,Q,V,A,M,T,L,S	93.23
35	V	V 95.833	9	-0.921	-0.996,-0.882	72/72	I,V,L	95.51
36	E	E 91.667	8	-0.605	-0.773,-0.479	72/72	K,E,D,R,Q	95.8
37	R	R 93.056	9	-0.832	-0.944,-0.773	72/72	Q,R,A,S	94.11
38	V	I 76.389	8	-0.761	-0.882,-0.689	72/72	L,V,I	94.66
39	F	F 100.000	9	-0.988	-1.056,-0.971	72/72	F	95.27
40	G	R 36.111	1	1.134	0.535, 1.347	72/72	Q,G,R,A,K,W,T,M,S,C,L	92.66
41	V	V 100.000	9	-1.022	-1.062,-0.996	72/72	V	95.09
42	K	T 43.056	2	0.732	0.366, 0.998	72/72	R,V,A,K,T,I,M,E,S	95.82
43	L	F 76.389	9	-0.803	-0.944,-0.732	72/72	F,L	95.68
44	S	G 35.211	1	0.948	0.366, 1.347	71/72	R,G,A,K,V,T,E,M,D,N,S	93.68
45	I	I 97.183	9	-0.922	-0.996,-0.882	71/72	V,I	92.01
46	G	G 83.333	5	-0.034	-0.350, 0.223	72/72	G,E,F,T,N,A,P	83.53
47	A	A 48.611	3	0.433	0.099, 0.739	72/72	C,S,E,D,T,A,V,G,R	70.03
48	E	D 55.556	4	0.186	-0.109, 0.366	72/72	S,N,D,E,T,K,G,R,Q	61.05
49	E	D 62.500	5	0.034	-0.277, 0.223	72/72	N,S,L,Q,E,D,G	57.53
50	S	L 53.521	1	1.182	0.535, 1.347	71/72	L,S,M,T,A,P,V,G,Q	51.85
51	P	P 52.113	3	0.431	-0.010, 0.739	71/72	P,F,G,Y,S,L,C,T,D	53.08
52	S	H 43.662	2	0.756	0.366, 0.998	71/72	I,D,T,L,N,H,S,R,Q,F,A,P,V	50.9
53	Q	N 43.284	5	-0.02	-0.277, 0.099	67/72	G,R,Q,A,E,D,T,N,S	50.45
54	G	N 50.704	5	0.058	-0.197, 0.223	71/72	N,H,S,T,R,G,D	55.99
55	G	G 90.000	7	-0.48	-0.689,-0.350	70/72	P,D,R,G,E,Q	69.76
56	Q	Q 92.958	8	-0.763	-0.882,-0.689	71/72	H,P,L,Q	83.23
57	I	I 91.667	8	-0.709	-0.848,-0.641	72/72	T,M,I,A	87.51
58	W	W 100.000	9	-0.924	-1.056,-0.882	72/72	W	88.78
59	L	L 98.611	9	-0.901	-1.019,-0.848	72/72	V,L	93.28
60	Q	K 65.278	7	-0.394	-0.591,-0.277	72/72	K,N,Q,R	93.33
61	L	L 94.444	8	-0.733	-0.882,-0.641	72/72	L,M	95.75
62	R	R 55.556	3	0.56	0.223, 0.739	72/72	K,R,G,Q,C,L,N,I,M,T	95.12
63	G	G 100.000	9	-0.989	-1.056,-0.971	72/72	G	93.49
64	A	P 26.389	1	1.692	0.998, 1.893	72/72	A,P,K,V,Q,R,G,S,L,T,E,D	91.79
65	R	S 48.611	4	0.205	-0.109, 0.366	72/72	A,K,G,R,N,H,S,E,D,I,T	91.18
66	T	S 20.833	1	2.448	1.347, 3.357	72/72	V,A,K,Q,G,R,S,H,N,C,T,D,I,E	91.23
67	Q	D 43.056	2	0.706	0.223, 0.998	72/72	Q,G,V,E,D,N,Y,S	93.37
68	V	V 94.444	9	-0.869	-0.971,-0.812	72/72	V,A,M,I	95.16
69	T	K 51.389	3	0.357	-0.010, 0.535	72/72	Y,N,S,E,D,T,K,V,R,G,Q	94.12
70	A	A 91.667	9	-0.872	-0.971,-0.812	72/72	T,S,A	94.62
71	A	A 100.000	9	-1.022	-1.062,-0.996	72/72	A	96.36
72	K	K 98.611	9	-0.941	-1.019,-0.882	72/72	K,T	95.85
73	L	L 90.278	7	-0.516	-0.732,-0.418	72/72	M,I,G,L,V,S	95.86
74	F	F 98.611	9	-0.895	-1.019,-0.848	72/72	F,Y	96.79
75	V	V 86.111	9	-0.865	-0.971,-0.812	72/72	I,V	95.72
76	K	K 95.833	9	-0.803	-0.944,-0.732	72/72	K,R	93.79
77	G	G 100.000	9	-0.989	-1.056,-0.971	72/72	G	92.42
78	V	V 68.056	6	-0.156	-0.418,-0.010	72/72	I,F,L,V	91.45
79	V	V 91.667	9	-0.855	-0.971,-0.812	72/72	M,T,C,V	89.23
80	N	N 91.667	9	-0.826	-0.944,-0.773	72/72	T,N,S	85.79
81	Q	Q 95.833	9	-0.892	-0.996,-0.848	72/72	L,T,Q	84.51
82	E	E 100.000	9	-1.01	-1.062,-0.996	72/72	E	87.96
83	A	E 55.556	5	0.09	-0.197, 0.223	72/72	A,V,R,G,Q,L,N,E,T	89.32
84	Q	Q 97.222	9	-0.898	-0.996,-0.848	72/72	Q,R,P	92.45
85	K	Q 72.222	6	-0.213	-0.479,-0.109	72/72	K,N,H,Q,E,R,M	90.98
86	E	E 97.222	9	-0.879	-0.996,-0.812	72/72	A,E,Q	92.1
87	M	V 70.833	6	-0.265	-0.479,-0.109	72/72	I,M,E,L,V	89.72
88	Q	S 43.056	5	-0.021	-0.277, 0.099	72/72	P,K,R,F,Q,L,C,H,S,N,T	92.11
89	F	Y 91.667	8	-0.692	-0.882,-0.591	72/72	Y,F	93.26
90	P	P 98.611	9	-0.915	-1.019,-0.848	72/72	P,A	93.64
91	E	G 38.889	1	1.576	0.998, 1.893	72/72	V,P,A,K,R,G,Q,L,S,H,D,E,T	92.53
92	V	V 59.722	3	0.533	0.099, 0.739	72/72	F,A,P,V,T,E,I,D,N,S,L	93.08
93	L	L 100.000	9	-0.991	-1.056,-0.971	72/72	L	95.53
94	H	H 87.500	8	-0.621	-0.773,-0.538	72/72	D,Q,L,H,N	95.19
95	C	C 97.222	9	-0.881	-0.996,-0.812	72/72	C,S	95.08
96	I	V 73.611	7	-0.54	-0.689,-0.418	72/72	T,I,V	96.38
97	F	F 100.000	9	-0.988	-1.056,-0.971	72/72	F	95.27
98	C	C 88.889	7	-0.346	-0.591,-0.197	72/72	I,F,T,C,S,A	92.92
99	G	G 98.611	9	-0.899	-1.019,-0.848	72/72	S,G	93.6
100	A	A 98.611	9	-0.974	-1.039,-0.944	72/72	A,S	94.98
101	K	R 58.333	5	0.014	-0.277, 0.223	72/72	K,N,C,Q,R	92.32
102	G	G 93.056	8	-0.69	-0.848,-0.591	72/72	S,K,Q,G	92.88
103	L	L 95.833	9	-0.811	-0.944,-0.732	72/72	L,F	94.83
104	F	F 100.000	9	-0.988	-1.056,-0.971	72/72	F	96.22
105	M	M 77.778	7	-0.356	-0.538,-0.197	72/72	M,I,T,L,V	94.8
106	D	D 90.278	8	-0.772	-0.914,-0.689	72/72	N,E,G,D	95.29
107	C	C 65.278	7	-0.422	-0.641,-0.277	72/72	S,C	95.94
108	L	L 97.222	9	-0.905	-1.019,-0.848	72/72	L,M	95.92
109	I	I 81.944	8	-0.609	-0.773,-0.538	72/72	V,T,M,I	96.06
110	K	K 58.333	6	-0.254	-0.479,-0.109	72/72	K,R	95.14
111	H	N 51.389	5	-0.102	-0.350, 0.099	72/72	A,G,N,H,S,C,T,I,M	94.23
112	T	T 97.222	9	-0.979	-1.039,-0.944	72/72	S,T	96.05
113	S	S 98.611	9	-0.985	-1.039,-0.971	72/72	S,G	96.84
114	A	A 100.000	9	-1.022	-1.062,-0.996	72/72	A	96.72
115	H	H 65.278	5	0.063	-0.197, 0.223	72/72	D,H,Y,L,F,Q,R,V	95.36
116	M	I 93.056	9	-0.822	-0.944,-0.773	72/72	I,M,V	95.06
117	V	V 75.000	5	-0.067	-0.350, 0.099	72/72	T,M,E,V,A,K,L	93.1
118	V	V 93.056	8	-0.757	-0.882,-0.689	72/72	T,I,V,L	92.8
119	G	G 86.111	6	-0.24	-0.479,-0.109	72/72	A,V,S,R,G	85.56
120	S	S 98.611	9	-0.985	-1.039,-0.971	72/72	A,S	87.62
121	P	P 55.556	4	0.116	-0.197, 0.366	72/72	V,P,R,Q,L,S,H,M,I,T	88.24
122	G	G 98.611	9	-0.898	-1.019,-0.848	72/72	G,E	90.53
123	F	F 58.333	1	1.032	0.535, 1.347	72/72	I,C,L,S,H,N,R,F	93.37
124	L	L 91.667	8	-0.63	-0.812,-0.538	72/72	I,M,L,V	94.27
125	L	L 97.222	9	-0.81	-0.944,-0.732	72/72	L,S,H	94.94
126	I	I 87.500	8	-0.712	-0.848,-0.641	72/72	V,L,M,I	96.13
127	S	S 93.056	9	-0.895	-0.996,-0.848	72/72	Y,S,T,F	95
128	G	G 100.000	9	-0.989	-1.056,-0.971	72/72	G	94.93
129	L	L 100.000	9	-0.991	-1.056,-0.971	72/72	L	95.03
130	T	A 65.278	5	0.088	-0.197, 0.223	72/72	V,A,T,D,I,M,E,L	92.72
131	E	E 95.833	8	-0.798	-0.914,-0.732	72/72	K,V,L,E	93.94
132	P	P 100.000	9	-0.996	-1.056,-0.971	72/72	P	97
133	V	V 100.000	9	-1.022	-1.062,-0.996	72/72	V	97.01
134	V	V 97.222	9	-0.919	-0.996,-0.882	72/72	V,G,I	95.56
135	K	R 69.444	7	-0.465	-0.641,-0.350	72/72	Q,M,R,K,L	95.66
136	A	A 100.000	9	-1.022	-1.062,-0.996	72/72	A	96.51
137	F	Y 90.278	8	-0.593	-0.773,-0.479	72/72	R,F,C,Y	95.96
138	S	S 100.000	9	-1.027	-1.062,-1.019	72/72	S	95.56
139	F	L 88.889	7	-0.52	-0.732,-0.418	72/72	L,W,F,R	95.31
140	I	I 91.667	9	-0.874	-0.971,-0.812	72/72	I,V	95.12
141	V	T 54.167	3	0.355	-0.010, 0.535	72/72	L,S,Y,I,M,T,V,A,G	95.13
142	D	D 81.944	6	-0.266	-0.479,-0.109	72/72	E,D,G,T,N,S	94.4
143	L	L 98.611	9	-0.902	-1.019,-0.848	72/72	L,I	94.19
144	V	V 83.333	7	-0.422	-0.591,-0.277	72/72	V,A,K,L,I	94.64
145	E	E 68.056	5	0.025	-0.277, 0.223	72/72	G,V,A,K,D,E,S,Y	92.84
146	K	R 69.444	8	-0.681	-0.848,-0.591	72/72	R,N,K	91.63
147	Y	Y 93.056	7	-0.493	-0.732,-0.350	72/72	H,S,Y,C,F	92.82
148	R	E 65.278	4	0.339	-0.010, 0.535	72/72	S,K,N,R,D,E	90.29
149	S	G 61.972	4	0.293	-0.010, 0.535	71/72	D,C,S,N,R,G,Q,V,A	84.2
150	G	T 57.746	7	-0.401	-0.591,-0.277	71/72	N,A,S,I,G,T	76.58
151	Q	Q 92.958	8	-0.706	-0.848,-0.641	71/72	E,Q,L,K	71.35
152	G	S 53.623	4	0.166	-0.109, 0.366	69/72	P,K,A,V,G,R,S,C,L,T,I	57.75
153	R	R 58.333	4	0.19	-0.109, 0.366	72/72	E,L,G,R,Q,A,P,K	55.34
154	R	R 64.789	3	0.549	0.099, 0.739	71/72	I,T,L,Y,N,H,S,R,G,P,V	54.21
155	P	S 39.437	1	1.043	0.535, 1.347	71/72	Q,A,P,W,T,M,I,D,S,Y,N,L	52.09
156	D	E 67.188	4	0.256	-0.109, 0.535	64/72	D,E,Q,K	42.02
157	S	A 34.375	2	0.644	0.223, 0.998	64/72	I,M,T,S,N,R,V,P,A	51.69
158	A	G 69.014	1	0.83	0.366, 0.998	71/72	A,K,V,G,R,L,S,E,T	48.72
159	G	G 75.000	4	0.13	-0.197, 0.366	68/72	D,S,L,C,R,G,A,W	48.8
160	A	E 94.118	8	-0.711	-0.848,-0.641	68/72	A,K,D,E	52.45
161	S	S 82.353	8	-0.665	-0.812,-0.591	68/72	T,S,C,L	72.3
162	L	L 86.957	7	-0.503	-0.732,-0.350	69/72	C,L,I,M,Q	80.85
163	E	D 76.812	6	-0.286	-0.538,-0.109	69/72	D,E,N,Y,L	85.93
164	S	S 92.958	9	-0.886	-0.971,-0.848	71/72	S,I,T	87.85
165	R	R 91.549	9	-0.82	-0.944,-0.732	71/72	K,P,R	88.62
166	R	R 93.056	8	-0.768	-0.914,-0.689	72/72	R,Q,L,K	91.54
167	A	A 84.722	7	-0.538	-0.689,-0.418	72/72	A,K,V,S,R,T	93.41
168	F	F 100.000	9	-0.988	-1.056,-0.971	72/72	F	95.48
169	K	K 98.611	9	-0.941	-1.019,-0.882	72/72	E,K	93.53
170	T	T 50.000	4	0.205	-0.109, 0.366	72/72	I,T,V,S,N,A	95.16
171	L	L 91.667	8	-0.635	-0.812,-0.538	72/72	V,L,I,M	94.25
172	V	V 97.222	9	-0.973	-1.039,-0.944	72/72	V,I	94.57
173	E	E 100.000	9	-1.01	-1.062,-0.996	72/72	E	93.12
174	E	K 61.111	4	0.208	-0.109, 0.366	72/72	H,S,N,D,E,T,K,R,Q	93.42
175	L	W 69.444	3	0.494	-0.010, 0.739	72/72	R,W,L,Y,P	91.75
176	E	E 84.722	7	-0.384	-0.591,-0.277	72/72	S,A,D,E	88.96
177	D	D 97.222	9	-0.897	-0.996,-0.848	72/72	D,G,N	92.7
178	R	R 73.611	8	-0.621	-0.773,-0.538	72/72	K,H,S,Q,E,R	93.64
179	H	H 94.444	8	-0.798	-0.914,-0.732	72/72	H,Y	93.82
180	T	I 45.833	6	-0.3	-0.479,-0.197	72/72	S,V,A,I,T	94.29
181	L	L 95.833	9	-0.81	-0.944,-0.732	72/72	P,L,I	93.87
182	E	D 88.889	8	-0.773	-0.914,-0.689	72/72	N,D,E	93.54
183	L	L 100.000	9	-0.991	-1.056,-0.971	72/72	L	95.58
184	L	L 100.000	9	-0.991	-1.056,-0.971	72/72	L	94.08
185	A	V 87.500	8	-0.701	-0.848,-0.591	72/72	D,V,A,L	93.09
186	L	L 100.000	9	-0.991	-1.056,-0.971	72/72	L	93.1
187	P	P 100.000	9	-0.996	-1.056,-0.971	72/72	P	91.31
188	V	G 59.722	6	-0.145	-0.418,-0.010	72/72	R,G,W,A,S,V	90.35
189	R	S 50.000	3	0.413	0.099, 0.535	72/72	P,A,V,W,R,S,L,T,M	91.24
190	V	V 97.222	9	-0.922	-0.996,-0.882	72/72	V,I	93.85
191	K	K 100.000	9	-1.008	-1.062,-0.996	72/72	K	94.52
192	E	E 100.000	9	-1.01	-1.062,-0.996	72/72	E	93.41
193	A	I 58.333	5	-0.056	-0.350, 0.099	72/72	T,E,D,I,L,C,A,V	93.96
194	L	L 100.000	9	-0.991	-1.056,-0.971	72/72	L	95.64
195	L	L 100.000	9	-0.991	-1.056,-0.971	72/72	L	95.31
196	E	D 83.333	7	-0.559	-0.732,-0.479	72/72	D,E,N,Y	93.75
197	L	L 94.444	8	-0.63	-0.812,-0.538	72/72	V,S,L,F,M	94.87
198	V	V 93.056	9	-0.814	-0.914,-0.732	72/72	A,V,I,F	94.07
199	R	K 73.611	5	-0.07	-0.350, 0.099	72/72	R,E,Q,H,S,K	92.24
200	L	E 73.611	7	-0.513	-0.689,-0.418	72/72	R,D,E,Q,L	88.56
201	A	S 83.333	8	-0.706	-0.848,-0.641	72/72	H,S,A,F,T	83.55
202	G	G 83.333	5	-0.085	-0.350, 0.099	72/72	Y,A,S,T,G,R	72.37
203	N	G 70.000	3	0.515	0.099, 0.739	70/72	A,N,V,S,E,D,G	59.36
204	T	S 71.014	5	-0.059	-0.350, 0.099	69/72	T,M,I,D,E,S,N,L,P	43.67
205	H	S 42.029	2	0.776	0.366, 0.998	69/72	A,P,K,W,R,N,Y,H,S,T,E,I,D	45.7
206	T	P 49.275	1	1.449	0.739, 1.893	69/72	A,P,G,R,Q,F,L,S,H,E,M,T	37.93
207	R	S 28.986	1	3.01	1.893, 3.357	69/72	G,R,W,P,K,V,E,D,T,L,N,S	30.38
208	T	N 39.062	1	1.221	0.739, 1.347	64/72	S,H,Y,N,T,I,D,E,K,A,W,Q,R,G	30.66
209	L	T 35.088	1	1.584	0.998, 1.893	57/72	F,G,R,P,A,T,D,I,E,S,Y,N,L	35.05
210	Q	G 28.070	1	2.492	1.347, 3.357	57/72	E,I,T,C,N,S,R,G,Q,F,K,A,P,V	31.54
211	N	V 20.000	1	1.88	0.739, 3.357	25/72	D,M,E,T,L,S,N,Q,V,A,P	26.08
212	P	A 36.207	1	1.703	0.998, 1.893	58/72	V,A,P,R,G,S,N,L,T,M,I,E	28.23
213	E	D 38.806	1	2.527	1.347, 3.357	67/72	V,K,A,Q,G,R,S,H,Y,N,L,D,M,E	31.42
214	N	S 47.059	1	1.06	0.535, 1.347	68/72	G,R,F,Q,V,A,P,M,I,E,T,L,H,S,N	29.76
215	R	E 50.725	1	1.212	0.739, 1.347	69/72	G,R,Q,W,K,A,V,E,D,T,N,H	27.95
216	H	D 37.681	1	1.029	0.535, 1.347	69/72	V,P,A,R,G,H,S,N,D,E,T	28.77
217	T	R 42.857	1	1.85	0.998, 1.893	70/72	L,S,E,I,M,D,T,K,P,A,V,R,Q	28.94
218	H	W 60.000	1	1.673	0.998, 1.893	70/72	Q,R,G,P,V,W,T,I,M,Y,H,S,L	31.07
219	T	D 58.571	3	0.389	-0.010, 0.535	70/72	D,M,E,T,L,H,S,N,G,R,V,A,K	26.4
220	L	K 42.029	1	1.587	0.998, 1.893	69/72	L,N,S,H,E,D,M,I,P,A,K,R,Q	30.07
221	Q	P 41.270	1	0.818	0.366, 0.998	63/72	H,S,E,T,A,P,K,Q	28.99
222	D	S 52.542	1	1.052	0.535, 1.347	59/72	E,D,T,C,N,Y,S,G,R,F,W,A,K,P	30.71
223	A	A 40.678	1	2.068	0.998, 1.893	59/72	H,S,N,Y,L,T,D,E,V,A,P,K,R,G	27.44
224	A	IL 21.053	1	1.579	0.739, 1.893	57/72	R,V,K,A,P,T,M,I,E,S,H,L	31.74
225	T	K 29.825	1	1.35	0.739, 1.893	57/72	N,H,S,L,T,E,D,I,A,K,Q,G,R	30.35
226	T	T 64.286	4	0.195	-0.109, 0.366	56/72	T,E,M,D,N,S,P,A	31.32
227	L	L 44.643	1	2.234	1.347, 3.357	56/72	Q,F,R,A,P,V,M,I,Y,H,C,L	32.3
228	Q	P 55.769	1	1.203	0.535, 1.347	52/72	L,H,S,D,E,T,P,G,R,Q	33.21
229	E	D 35.714	1	0.859	0.366, 0.998	56/72	H,S,N,T,I,D,E,V,Q,G,R	33.8
230	N	P 57.143	1	0.948	0.366, 1.347	56/72	S,H,N,L,T,I,E,A,P,F,R	33.92
231	G	S 28.571	1	1.132	0.535, 1.347	63/72	H,S,Y,N,L,C,F,G,V,P	33.09
232	G	T 19.355	1	1.775	0.998, 1.893	62/72	S,H,N,D,I,M,T,W,V,P,A,G,R,Q	33.67
233	V	T 44.928	2	0.716	0.223, 0.998	69/72	V,P,K,F,Q,L,H,S,N,Y,M,T	37.01
234	H	T 30.000	1	2.053	0.998, 1.893	70/72	D,I,E,T,L,S,H,N,G,F,P,A	37.55
235	E	D 47.887	2	0.648	0.223, 0.998	71/72	A,P,V,F,R,G,N,S,C,E,D	36.53
236	A	R 47.143	1	1.703	0.998, 1.893	70/72	R,Q,W,A,K,V,E,I,D,Y,N,H,S	38.79
237	S	W 49.275	1	2.984	1.893, 3.357	69/72	G,R,F,W,P,A,V,E,M,I,D,T,L,S	39.39
238	D	A 30.435	1	1.4	0.739, 1.893	69/72	G,R,Q,V,P,A,K,I,D,E,T,C,L,S,Y	45.32
239	N	E 56.522	2	0.725	0.223, 0.998	69/72	K,A,P,R,L,N,S,E,D,T	44.03
240	N	G 58.209	2*	0.591	0.099, 0.998	67/72	A,V,G,L,N,Y,S,E,D	44.87
241	N	M 43.939	1	1.655	0.998, 1.893	66/72	E,D,M,I,T,L,Y,N,S,R,G,W,A,K	42.63
242	S	T 30.769	1	1.13	0.535, 1.347	65/72	V,P,A,F,G,S,N,L,T,I,M,D,E	37.86
243	A	G 57.377	1	1.474	0.739, 1.893	61/72	V,P,A,R,G,S,N,E,T	39.86
244	E	K 32.787	1	2.262	1.347, 3.357	61/72	E,D,I,L,Y,N,H,R,Q,A,P,K,V	36.14
245	S	D 52.381	1	1.308	0.739, 1.893	63/72	R,G,Q,V,K,A,D,E,S,H,N	34.91
246	S	S 40.625	2	0.795	0.366, 0.998	64/72	G,R,F,V,A,P,D,I,E,T,S,N,Y	37.86
247	H	A 50.000	2	0.588	0.223, 0.739	64/72	K,P,A,V,H,S,T,E,M,I	34.99
248	S	AS 22.034	1	1.354	0.739, 1.893	59/72	Q,R,G,A,P,V,T,E,D,I,N,S,C,L	31.33
249	Q	K 42.623	1	1.272	0.739, 1.347	61/72	T,E,M,N,S,H,Q,R,G,A,K,P	34.67
250	R	D 62.687	3	0.507	0.099, 0.739	67/72	K,A,G,R,Q,L,S,N,D,E,T	25.85
251	P	S 51.429	2	0.582	0.223, 0.739	70/72	E,T,H,S,Y,N,R,Q,A,P	33.18
252	L	F 37.037	1	2.672	1.347, 3.357	54/72	A,P,V,Q,F,R,G,Y,H,S,L,E,I	26.89
253	L	F 65.217	1	1.606	0.998, 1.893	69/72	A,V,W,F,S,L,C,M,I,D	25.61
254	G	E 66.197	4	0.131	-0.197, 0.366	71/72	H,D,E,T,V,A,K,P,G,Q	24.68
255	F	V 61.972	3	0.356	-0.010, 0.535	71/72	Y,S,H,C,L,E,M,A,V,W,Q,F	24.88
256	T	G 61.765	2	0.689	0.223, 0.998	68/72	V,K,A,P,G,R,L,H,S,M,E,T	28.68
257	L	E 72.059	3	0.482	0.099, 0.739	68/72	G,V,P,W,D,I,E,S,C,L	30.83
258	D	E 56.716	1	0.921	0.366, 1.347	67/72	D,I,E,L,S,G,F,Q,K,A,P	30.39
259	S	E 39.062	1	2.04	0.998, 1.893	64/72	I,D,E,T,L,S,H,G,F,Q,V,K,P,A	33.86
260	R	Q 50.000	2	0.733	0.223, 0.998	52/72	Q,G,R,A,K,P,T,E,D,I,S,H	33.53
261	H	L 36.538	1	2.412	1.347, 3.357	52/72	S,H,N,L,C,T,M,E,P,A,Q	34.53
262	F	E 51.923	1	1.082	0.535, 1.347	52/72	L,S,H,N,D,E,V,A,K,P,G,F,Q	30.3
263	Q	Q 44.444	2	0.601	0.223, 0.739	63/72	T,I,D,E,H,N,L,Q,R,G,V,A,K	33.82
264	T	G 20.968	1	3.248	1.893, 3.357	62/72	V,P,A,K,Q,R,G,S,N,L,T,M,E	33.38
265	P	E 22.059	1	3.036	1.893, 3.357	68/72	L,H,M,D,E,T,V,K,P,A,R,G,Q	38.96
266	E	A 29.851	1	0.922	0.366, 1.347	67/72	Q,A,V,W,T,E,I,M,D,N,L	33.23
267	P	L 23.881	1	3.339	1.893, 3.357	67/72	T,E,N,Y,S,L,Q,F,G,A,W,M,I,R,P,V	40.49
268	P	G 32.836	1	1.931	0.998, 1.893	67/72	T,D,E,S,N,Q,G,R,V,K,P,A	34.31
269	Q	T 39.062	1	0.954	0.535, 1.347	64/72	G,R,Q,V,A,P,M,E,T,L,S	38.85
270	P	K 31.579	1	1.451	0.739, 1.893	57/72	Q,G,R,P,K,W,T,E,N,L	35.85
271	D	Q 31.250	1	1.533	0.739, 1.893	48/72	E,D,M,T,L,N,Y,H,Q,A,V	30.95
272	R	K 36.170	1	1.462	0.739, 1.893	47/72	Q,G,R,K,T,E,D,N	33.72
273	P	E 46.479	1	1.316	0.739, 1.893	71/72	E,I,D,T,L,N,H,S,G,Q,A,P,V	38.8
274	P	E 53.333	3	0.412	-0.010, 0.739	60/72	T,E,D,S,Q,G,K,P,V	35.48
275	E	E 55.000	1	0.991	0.535, 1.347	60/72	Q,G,V,A,P,K,D,E,H,S,N,L	28.36
276	S	S 86.364	8	-0.6	-0.773,-0.479	66/72	L,S,K,P	32.86
277	S	V 26.154	2	0.649	0.223, 0.998	65/72	G,R,V,K,A,P,T,I,M,S	35.3
278	G	G 83.333	5	-0.027	-0.350, 0.223	66/72	S,T,E,D,A,P,V,R,G	42.94
279	C	N 58.730	8	-0.591	-0.732,-0.479	63/72	N,A,S,C,T,G	48.76
280	G	KR 32.000	3	0.528	-0.010, 0.739	25/72	N,D,E,A,K,R,G,Q	66.84
281	E	K 68.182	7	-0.359	-0.591,-0.197	66/72	P,N,K,E,D,Q	76.56
282	E	E 90.909	8	-0.787	-0.914,-0.689	66/72	D,E	77.78
283	F	F 84.286	7	-0.365	-0.591,-0.197	70/72	H,N,Y,F,T,I	89.63
284	Q	W 45.714	1	1.335	0.739, 1.893	70/72	W,K,R,G,Q,L,H,S,E,D	84.64
285	H	L 76.056	9	-0.846	-0.971,-0.773	71/72	L,H,I	87.45
286	L	L 97.183	9	-0.902	-1.019,-0.848	71/72	L,Q	89.18
287	L	L 100.000	9	-0.989	-1.056,-0.971	71/72	L	89.45
288	K	K 88.889	8	-0.587	-0.773,-0.479	72/72	T,M,R,E,K,N	87.42
289	F	F 100.000	9	-0.988	-1.056,-0.971	72/72	F	88.54
290	F	F 100.000	9	-0.988	-1.056,-0.971	72/72	F	91.42
291	T	T 98.611	9	-0.979	-1.039,-0.944	72/72	S,T	89.59
292	A	A 88.889	8	-0.766	-0.882,-0.689	72/72	T,V,A	83.38
293	M	M 100.000	9	-1.02	-1.062,-0.996	72/72	M	85.13
294	G	G 100.000	9	-0.989	-1.056,-0.971	72/72	G	85.8
295	F	Y 84.722	8	-0.59	-0.773,-0.479	72/72	F,Y	91.11
296	T	T 62.500	7	-0.351	-0.538,-0.197	72/72	A,K,N,S,D,T,Q	90.08
297	E	E 87.500	8	-0.678	-0.848,-0.591	72/72	V,D,E	89.53
298	A	D 65.278	6	-0.253	-0.479,-0.109	72/72	S,A,N,K,Q,D,E	89.06
299	V	V 95.833	9	-0.919	-0.996,-0.882	72/72	L,A,V	92.09
300	V	V 100.000	9	-1.022	-1.062,-0.996	72/72	V	91.92
301	R	K 56.944	2	0.728	0.223, 0.998	72/72	N,L,C,E,M,K,Q,F,G,R	91.11
302	S	R 81.944	7	-0.503	-0.689,-0.418	72/72	S,A,K,R,Q	89.01
303	V	V 98.611	9	-0.972	-1.039,-0.944	72/72	I,V	91.21
304	L	L 100.000	9	-0.991	-1.056,-0.971	72/72	L	91.69
305	A	A 77.778	7	-0.449	-0.641,-0.350	72/72	S,Y,K,A,D,G,T	88.43
306	R	R 77.778	6	-0.302	-0.538,-0.197	72/72	K,L,Q,R	86.93
307	T	T 91.667	9	-0.831	-0.944,-0.773	72/72	T,S,V,A	85.11
308	G	G 91.667	8	-0.626	-0.812,-0.538	72/72	S,E,G,R	82.78
309	P	P 79.167	4	0.24	-0.109, 0.535	72/72	P,K,A,L,T,I,R	80.44
310	K	K 70.833	7	-0.346	-0.591,-0.197	72/72	R,G,Q,L,K	83.1
311	E	E 98.611	9	-0.946	-1.039,-0.914	72/72	E,D	81.87
312	A	A 81.944	9	-0.805	-0.914,-0.732	72/72	P,A,V	81.03
313	S	S 97.222	9	-0.938	-1.019,-0.914	72/72	S,Y,F	81.93
314	Q	Q 93.056	8	-0.774	-0.914,-0.689	72/72	Q,E,R	81.74
315	L	I 83.333	9	-0.812	-0.914,-0.732	72/72	I,V,L	87.77
316	L	L 100.000	9	-0.991	-1.056,-0.971	72/72	L	88.35
317	D	D 97.222	9	-0.954	-1.039,-0.914	72/72	D,E	85.25
318	L	L 83.333	7	-0.554	-0.732,-0.418	72/72	R,M,V,L	88.63
319	I	V 79.167	9	-0.861	-0.971,-0.812	72/72	V,I	91.27
320	Q	Q 97.222	9	-0.896	-0.996,-0.848	72/72	Q,E,L	87.43
321	Q	Q 98.611	9	-0.957	-1.039,-0.914	72/72	K,Q	87.64
322	E	E 98.611	9	-0.946	-1.039,-0.914	72/72	A,E	87.95
323	Q	Q 95.833	9	-0.898	-0.996,-0.848	72/72	H,K,Q	87.91
324	D	D 87.500	7	-0.484	-0.689,-0.350	72/72	D,E,S,Y,N,A	84.18
325	K	R 55.556	5	-0.035	-0.350, 0.099	72/72	G,R,K,P,I,H,S,Y,L,C	83.42
326	T	S 56.944	5	0.104	-0.197, 0.223	72/72	K,A,V,T,E,D,N,S,C,L	81.29
327	D	D 59.155	4	0.271	-0.109, 0.535	71/72	F,R,G,A,V,E,D,M,S,C	76.41
328	Q	Q 34.783	1	1.465	0.739, 1.893	69/72	N,S,H,L,T,E,D,I,K,V,Q,G,R	68.47
329	Q	R 44.828	1	1.645	0.998, 1.893	58/72	V,A,K,Q,G,R,S,N,I,E	61.66
330	N	N 71.429	6	-0.183	-0.418,-0.010	63/72	T,D,E,S,H,N,R,G,A,K	57.84
331	Q	R 59.375	3	0.359	-0.010, 0.535	64/72	K,A,P,V,R,Q,L,N,H,S,E	52.43
332	L	P 73.438	5	0.073	-0.277, 0.223	64/72	P,A,G,R,H,S,L,E	48.6
333	G	C 71.875	6	-0.301	-0.538,-0.109	64/72	C,L,S,H,A,G,T	39.3
334	S	N 46.296	2	0.769	0.366, 0.998	54/72	M,D,E,H,S,N,G,R,P,K	35.66
335	G	G 70.909	1	0.812	0.223, 0.998	55/72	V,A,K,Q,R,G,S,C,E	27.98
336	E	E 78.182	4	0.233	-0.109, 0.535	55/72	S,D,E,V,A,K,G,Q	31.73
337	M	V 38.182	1	1.234	0.739, 1.347	55/72	G,R,Q,F,P,A,K,V,D,I,M,T,N	32.9
338	H	G 28.302	1	3.067	1.893, 3.357	53/72	Q,G,R,A,K,V,E,D,H,S,L	33.97
339	A	V 28.205	1	2.813	1.347, 3.357	39/72	Q,R,V,A,K,M,I,D,E,N,L	28.65
340	V	C 25.000	1	3.305	1.893, 3.357	40/72	R,P,V,M,D,G,Q,A,K,E,T,C,L,N,S,H	31.91
341	E	E 37.255	1	1.593	0.739, 1.893	51/72	Q,G,K,A,V,E,D,I,N	30.95
342	R	R 34.694	1	2.777	1.347, 3.357	49/72	A,K,R,G,Q,S,I,D,E	31.06
343	P	H 54.167	1	1.129	0.535, 1.347	48/72	N,H,L,E,D,P,A,Q,G,R	33.55
344	E	F 33.333	1	2.485	1.347, 3.357	48/72	E,L,S,N,Y,G,R,F,Q,V,P	27.34
345	A	Q 28.846	1	1.347	0.739, 1.893	52/72	K,A,Q,G,R,S,T,M,D,E	33.26
346	N	G 57.895	1	1.6	0.739, 1.893	57/72	Q,R,G,V,K,A,T,M,E,S,N	26.9
347	Q	E 39.286	1	0.855	0.366, 0.998	56/72	A,K,R,G,Q,S,N,D,E,T	26.76
348	T	G 72.581	3	0.497	0.099, 0.739	62/72	T,E,G,A,V,S,C	28.98
349	D	E 51.613	1	0.804	0.366, 0.998	62/72	N,S,E,D,K,A,G,Q	27.47
350	A	G 35.385	1	0.893	0.366, 1.347	65/72	E,D,T,L,S,G,R,A,K,V	29.68
351	K	Q 32.353	1	1.163	0.535, 1.347	68/72	K,P,V,R,G,Q,Y,N,S,H,E,M	39.81
352	Q	E 69.565	6	-0.143	-0.418,-0.010	69/72	S,N,K,D,E,Q	36.29
353	D	E 80.556	6	-0.205	-0.479,-0.010	72/72	K,E,D,G	44.25
354	D	D 100.000	9	-1.015	-1.062,-0.996	72/72	D	63.42
355	F	F 100.000	9	-0.988	-1.056,-0.971	72/72	F	62.1
356	V	V 93.056	9	-0.814	-0.914,-0.732	72/72	F,I,V,L	60.11
357	L	L 95.833	8	-0.719	-0.882,-0.641	72/72	L,S,F	67.78
358	G	G 88.889	7	-0.533	-0.732,-0.418	72/72	D,G,R,E,S	67.54
359	V	V 100.000	9	-1.022	-1.062,-0.996	72/72	V	69.59
360	L	L 48.611	3	0.564	0.099, 0.739	72/72	L,V,M,I,T	67.7
361	K	K 97.222	9	-0.872	-0.971,-0.812	72/72	E,M,K	73.46
362	A	K 79.167	6	-0.194	-0.418,-0.010	72/72	M,E,T,S,N,R,K,A	71.76
363	A	A 100.000	9	-1.022	-1.062,-0.996	72/72	A	68.63
364	A	A 100.000	9	-1.022	-1.062,-0.996	72/72	A	70.98
365	A	A 87.500	8	-0.752	-0.882,-0.689	72/72	K,A,V	71.58
366	T	S 77.778	8	-0.692	-0.812,-0.591	72/72	N,K,S,T,R	72.67
367	C	C 100.000	9	-0.98	-1.056,-0.944	72/72	C	63.7
368	G	G 100.000	9	-0.989	-1.056,-0.971	72/72	G	77.29
369	Y	Y 98.611	9	-0.888	-0.996,-0.812	72/72	F,Y	76.62
370	T	T 58.333	6	-0.235	-0.479,-0.109	72/72	A,K,P,S,N,T,M,D	79.63
371	E	E 98.611	9	-0.946	-1.039,-0.914	72/72	E,D	73.77
372	E	Q 52.778	6	-0.129	-0.350,-0.010	72/72	K,H,E,D,T,Q	75.41
373	H	K 44.444	4	0.277	-0.010, 0.535	72/72	Q,R,K,T,E,D,N,H	74.94
374	V	V 94.444	9	-0.865	-0.971,-0.812	72/72	I,L,V	74.24
375	M	A 50.000	5	0.014	-0.277, 0.223	72/72	R,V,A,M,D,I,T,L,S	75.04
376	E	K 52.778	5	0.016	-0.277, 0.223	72/72	A,N,K,Q,E,R	76.82
377	V	V 63.889	6	-0.325	-0.538,-0.197	72/72	V,A,L,F,I,G	72.49
378	Y	Y 90.278	7	-0.467	-0.689,-0.350	72/72	V,Y,C,F	71.98
379	G	NS 43.056	6	-0.118	-0.350,-0.010	72/72	H,S,N,I,G,R	69.36
380	N	M 44.444	6	-0.173	-0.418,-0.010	72/72	L,S,N,M,E,T,K,R	68.98
381	L	L 79.167	5	0.009	-0.277, 0.223	72/72	A,V,G,R,Q,F,L,I	62.22
382	P	P 81.429	5	0.071	-0.277, 0.223	70/72	P,N,A,S,H,T,G	53
383	E	D 50.000	5	-0.096	-0.350, 0.099	70/72	H,K,N,G,D,E,Q	61.8
384	I	G 31.944	2	0.596	0.223, 0.739	72/72	A,K,Q,R,G,H,L,M,I	65.49
385	K	S 80.556	8	-0.787	-0.914,-0.732	72/72	T,Q,S,A,K,N	68.48
386	P	T 69.444	7	-0.552	-0.732,-0.418	72/72	S,A,P,I,M,F,T	65.64
387	H	H 86.111	8	-0.79	-0.914,-0.732	72/72	G,R,H,N	63.58
388	E	Q 63.889	6	-0.336	-0.538,-0.197	72/72	Q,R,G,K,D,E,H,L	68.88
389	L	L 100.000	9	-0.991	-1.056,-0.971	72/72	L	69.11
390	L	L 86.111	8	-0.586	-0.773,-0.479	72/72	V,L,I	68.5
391	M	L 83.333	6	-0.135	-0.418, 0.099	72/72	H,V,A,K,L,M,E	71.23
392	Q	E 75.000	7	-0.432	-0.641,-0.277	72/72	L,K,S,E,Q	69.75
393	L	L 100.000	9	-0.991	-1.056,-0.971	72/72	L	72.89
394	Q	Q 95.833	9	-0.898	-0.996,-0.848	72/72	Q,H	69.26
395	K	R 54.167	6	-0.18	-0.418,-0.010	72/72	G,R,K,A,N	67.33
396	Q	E 62.500	4	0.131	-0.197, 0.366	72/72	K,V,E,D,M,G,Q	57.16
397	E	G 60.870	1	1.731	0.998, 1.893	69/72	E,D,T,R,G,Q,K,A	52.39
398	H	S 37.313	1	1.059	0.535, 1.347	67/72	A,P,V,R,G,Q,N,S,H,E,I,M,T	44.15
399	A	K 40.000	1	1.231	0.739, 1.347	70/72	D,E,T,S,G,R,Q,A,K	41.64
400	H	E 77.941	4	0.226	-0.109, 0.366	68/72	G,Q,V,K,A,D,E,H,N	37.62
401	F	T 32.812	1	1.404	0.739, 1.893	64/72	N,S,T,D,M,A,K,P,V,Q,F,G	33.41
402	N	D 41.538	1	0.913	0.366, 1.347	65/72	G,I,D,E,T,S,N	31.56
403	G	A 34.426	1	1.638	0.998, 1.893	61/72	S,N,Y,L,T,M,D,I,V,A,P,F,Q,G,R	28.84
404	L	F 46.875	1	2.132	0.998, 3.357	63/72	P,K,V,X,F,G,R,Y,S,L,T,E,I	28.75
405	R	R 63.636	3	0.57	0.099, 0.739	66/72	G,R,K,W,E,D,N,S,L	27.36
406	N	E 52.239	3	0.547	0.099, 0.739	67/72	N,L,T,E,D,A,K,G	28.63
407	G	G 54.412	3	0.542	0.099, 0.739	68/72	E,D,N,S,G,Q,K,A	26.71
408	S	P 73.134	5	0.003	-0.277, 0.223	67/72	G,K,A,P,T,E,N,H,S	28.51
409	Q	R 79.104	6	-0.127	-0.418,-0.010	67/72	Q,R,G,A,K,I,E,S,N	30.09
410	Q	E 67.647	4	0.132	-0.197, 0.366	68/72	T,D,E,S,L,Q,V,K,P	26.31
411	A	M 47.059	4	0.329	-0.010, 0.535	68/72	A,K,V,R,G,S,T,M,I	28.21
412	D	D 65.152	5	0.021	-0.277, 0.223	66/72	Q,V,K,A,T,D,E,H,S,N	27.48
413	W	D 63.636	5	0.035	-0.277, 0.223	66/72	Q,V,P,K,W,D,E,S,N	25.92
414	T	V 66.667	5	0.056	-0.277, 0.223	66/72	S,N,L,T,M,E,V,A,K	27.53
415	T	V 67.647	4	0.138	-0.197, 0.366	68/72	S,L,T,D,I,M,P,A,V,G	25.68
416	E	L 56.716	3	0.464	0.099, 0.739	67/72	L,S,E,I,D,M,P,A,V,G,Q,F	25.75
417	Q	E 70.149	5	-0.094	-0.350, 0.099	67/72	E,G,D,Q,A,P,N	27.43
418	N	K 44.286	1	1.339	0.739, 1.893	70/72	S,N,L,T,M,I,D,E,V,K,P,A,Q,R	26.54
419	S	E 32.258	1	1.791	0.998, 1.893	62/72	A,K,V,G,R,Q,L,N,H,S,E,D	27.12
420	R	G 39.062	1	2.355	1.347, 3.357	64/72	E,I,M,L,S,H,G,R,W,K,A,V	29.15
421	S	P 30.882	1	2.295	1.347, 3.357	68/72	H,S,N,L,T,I,E,A,K,P,Q,R,G	28.62
422	Y	K 49.231	1	1.714	0.998, 1.893	65/72	G,R,V,A,K,T,D,I,E,S,H,Y,N,L	31.26
423	V	R 47.826	1	1.682	0.998, 1.893	69/72	D,M,E,T,C,L,S,G,R,W,V,P,A,K	31.41
424	E	E 50.000	1	0.801	0.366, 0.998	68/72	K,A,R,G,Q,L,S,H,N,D,E,T	30.81
425	N	S 32.394	2	0.721	0.366, 0.998	71/72	G,R,F,A,P,K,V,E,D,T,L,N,H,S	31.88
426	L	D 63.380	2	0.747	0.366, 0.998	71/72	L,N,S,H,E,D,T,A,K,V,G,R	31.13
427	D	D 28.169	1	1.385	0.739, 1.893	71/72	N,S,E,D,A,K,V,R,G,Q	32.34
428	P	K 26.866	1	2.52	1.347, 3.357	67/72	S,T,D,E,V,P,A,K,Q,G,R	38.45
429	G	G 61.429	1	0.911	0.366, 1.347	70/72	S,T,E,I,M,K,A,V,R,G	30.19
430	S	W 17.143	1	1.324	0.739, 1.893	70/72	G,R,Q,W,V,K,P,E,T,H,S,Y,N	32.54
431	R	V 40.580	1	1.273	0.739, 1.893	69/72	R,G,Q,V,K,A,M,I,E,T,L,S	30.11
432	N	E 25.000	1	2.412	1.347, 3.357	68/72	E,D,M,T,L,N,S,H,R,Q,F,A,K,V	33.95
433	R	V 33.824	1	2.889	1.347, 3.357	68/72	F,R,G,A,K,V,W,E,D,I,M,N,S,L	29.33
434	A	P 45.312	1	1.323	0.739, 1.893	64/72	L,C,S,E,D,I,M,T,A,K,P,V,R,G,Q	31.58
435	S	N 34.375	1	1.124	0.535, 1.347	64/72	G,R,Q,K,A,D,I,E,T,S,N	35.16
436	N	L 20.312	1	3.187	1.893, 3.357	64/72	I,M,V,P,R,H,S,N,L,C,T,E,A,K,F,Q	30.19
437	H	V 29.688	1	2.077	0.998, 3.357	64/72	S,H,N,L,T,D,I,V,P,K,F,Q,G	34.65
438	E	K 31.250	1	1.528	0.998, 1.893	64/72	Q,F,G,K,A,T,E,D,N,S,H	32.44
439	S	S 51.562	2	0.744	0.366, 0.998	64/72	A,P,K,G,R,F,Q,L,S,N,M,T	33.37
440	S	Q 44.262	1	1.419	0.739, 1.893	61/72	Q,F,G,R,A,P,K,T,E,D,N,S,H,L	34.36
441	K	T 44.444	1	1.212	0.739, 1.347	63/72	V,P,A,K,R,F,L,S,N,I,E,T	33.21
442	P	P 63.492	1	1.124	0.535, 1.347	63/72	R,Q,A,P,K,E,T,L,S,N	27.05
443	V	H 53.846	2	0.582	0.223, 0.739	65/72	P,K,V,Q,R,N,H,S,T,D	30.78
444	S	Q 42.857	1	1.151	0.535, 1.347	63/72	L,H,S,Y,N,D,I,M,V,K,P,A,R,Q	28.17
445	I	I 33.333	1	1.868	0.998, 1.893	66/72	V,P,A,G,F,Q,L,S,N,D,I,T	32.3
446	P	H 41.667	4*	0.335	-0.197, 0.739	12/72	R,Q,H,P,N	32.02
447	G	T 50.000	5	-0.05	-0.538, 0.223	12/72	H,T,G	29.34
448	S	I 45.070	1	1.333	0.739, 1.893	71/72	T,I,N,S,Q,F,G,R,P,V	30.49
449	G	L 51.389	1	0.96	0.535, 1.347	72/72	P,A,R,G,C,L,Y,H,S,D	30.29
450	S	P 65.278	1	1.035	0.535, 1.347	72/72	Q,V,P,A,D,T,L,H,S,N	32.47
451	T	E 38.889	2	0.693	0.223, 0.998	72/72	T,D,E,H,S,N,L,F,Q,G,A,P	33.17
452	V	V 86.111	7	-0.525	-0.689,-0.418	72/72	V,A,Y,I,D	33.47
453	K	K 61.111	5	-0.008	-0.277, 0.223	72/72	R,G,T,Q,C,K,P	35.56
454	G	G 94.444	8	-0.61	-0.812,-0.479	72/72	H,E,D,G	34.71
455	P	P 94.444	8	-0.692	-0.848,-0.591	72/72	D,K,P,V	32.19
456	P	P 94.444	8	-0.671	-0.848,-0.538	72/72	T,N,P	34.9
457	Q	M 47.222	5	0.077	-0.197, 0.223	72/72	K,V,G,R,Q,F,L,Y,E,M	37.78
458	M	P 63.889	1	1.296	0.739, 1.893	72/72	T,M,I,S,N,L,F,Q,G,R,P,A	34.79
459	T	T 80.556	6	-0.271	-0.479,-0.109	72/72	V,P,A,F,R,S,L,T,M,I	35.38
460	Y	Y 93.056	8	-0.585	-0.773,-0.479	72/72	S,Y,P,W,F	35.78
461	S	P 49.296	1	0.901	0.366, 1.347	71/72	D,T,Y,N,H,S,A,P	29.97
462	W	W 44.643	1	3.188	1.893, 3.357	56/72	L,N,S,I,W,P,V,G,R,Q,F	34.95
463	E	P 64.912	1	0.986	0.366, 1.347	57/72	T,E,I,S,L,F,R,P,A,K	31.19
464	N	N 55.556	3	0.355	-0.010, 0.535	54/72	G,R,Q,K,D,T,N,H,S	31.64
465	M	P 56.364	1	1.377	0.739, 1.893	55/72	M,T,L,H,S,G,Q,A,P	33.59
466	T	S 43.636	1	1.107	0.535, 1.347	55/72	E,D,T,N,S,H,Q,P,A	29.69
467	S	T 45.455	1	0.824	0.366, 0.998	55/72	Q,R,A,K,P,T,M,I,S,N,Y,C	28.07
468	D	Q 63.636	3	0.378	-0.010, 0.535	55/72	R,Q,P,K,E,D,T,S,H	28.51
469	I	N 52.727	1	1.071	0.535, 1.347	55/72	L,S,N,D,I,T,V,K,A,G,Q	29.71
470	H	H 63.636	2	0.645	0.223, 0.998	55/72	L,C,H,S,Y,T,V,P,A,R,Q	29.88
471	P	P 41.071	2	0.603	0.223, 0.998	56/72	Q,A,Y,P,S,H,L	30.8
472	V	T 28.846	1	2.535	1.347, 3.357	52/72	Q,P,K,A,V,M,D,T,N,H,S	34.03
473	N	HQ 24.528	1	1.934	0.998, 1.893	53/72	P,A,K,R,Q,L,H,S,N,Y,D,E,T	27.95
474	S	D 28.302	1	1.471	0.739, 1.893	53/72	P,K,A,G,R,H,S,N,Y,T,D,I	34.26
475	Y	N 47.059	1	1.209	0.535, 1.347	51/72	N,Y,H,S,T,I,K,A,P,V,R	30.25
476	S	V 25.490	1	1.832	0.998, 1.893	51/72	A,P,V,G,R,S,I,T	29.29
477	Q	L 26.087	1	3.133	1.893, 3.357	46/72	S,L,T,I,M,E,V,P,F,Q,R,G	33.35
478	S	N 39.216	2	0.692	0.223, 0.998	51/72	L,Y,N,S,D,T,K,V,R,G,Q,F	28.25
479	P	P 49.091	1	1.018	0.535, 1.347	55/72	F,Q,K,P,T,I,S,H,N,L	47.36
480	P	K 51.163	1	0.985	0.366, 1.347	43/72	K,P,A,L,S,H,M,E,T	42.62
481	N	P 54.545	1	0.935	0.366, 1.347	44/72	R,Q,K,P,A,D,S,H,N	31.68
482	V	Q 41.860	1	1.163	0.535, 1.347	43/72	R,Q,V,P,A,K,I,T,L,H	35.9
483	K	S 48.571	3	0.346	-0.109, 0.535	35/72	L,S,T,V,A,K,P,G,R,F	32.43
484	Q	N 35.294	1	1.129	0.535, 1.347	34/72	T,I,H,S,Y,N,Q,R,V,P,K	36.7
485	S	S 51.111	2	0.782	0.223, 0.998	45/72	D,N,S,H,C,F,G,P,A,V	32.86
486	L	L 41.304	1	2.206	0.998, 3.357	46/72	F,Q,G,V,P,A,I,M,S,L	34.81
487	D	K 76.087	6	-0.17	-0.479,-0.010	46/72	S,A,K,D,R,E,T	35.63
488	V	Q 68.889	3	0.402	-0.010, 0.739	45/72	T,I,S,L,Q,F,R,G,K,V	32.84
489	T	Q 52.459	3	0.524	0.099, 0.739	61/72	Q,R,K,P,T,I,D,E,S,H,L	35.98
490	S	P 46.552	1	1.708	0.998, 1.893	58/72	L,N,H,S,E,D,T,A,P,G,R,Q,F	32.92
491	A	P 35.593	1	1.526	0.739, 1.893	59/72	L,S,H,N,R,Q,K,P,A	34.69
492	K	I 27.119	1	3.044	1.893, 3.357	59/72	V,P,A,K,F,G,H,S,N,L,T,D,M,I	33.36
493	F	F 42.593	1	1.918	0.998, 1.893	54/72	L,S,N,Y,M,I,V,P,F,Q	34.19
494	S	T 40.678	2	0.676	0.223, 0.998	59/72	A,P,G,F,L,S,N,I,T	34.27
495	N	R 18.333	1	1.602	0.998, 1.893	60/72	K,P,A,V,R,G,Q,L,N,H,M,T	30.25
496	T	N 37.705	1	0.885	0.366, 0.998	61/72	Q,V,K,A,M,D,E,T,L,S,N	37.52
497	I	D 53.125	3	0.464	0.099, 0.739	64/72	H,S,N,I,D,E,A,K,P,G	36.45
498	P	S 53.030	3	0.519	0.099, 0.739	66/72	E,I,T,L,N,S,H,G,R,W,A,P	41.76
499	K	S 58.209	4	0.121	-0.197, 0.366	67/72	F,V,K,P,A,D,T,L,S	33.55
500	A	P 50.000	3	0.549	0.099, 0.739	66/72	I,D,T,H,S,R,F,P,A,V	34.21
501	K	T 60.294	3	0.47	0.099, 0.739	68/72	V,A,K,P,R,L,S,H,N,I,D,T	36.37
502	P	R 72.059	5	0.084	-0.197, 0.223	68/72	K,A,P,R,G	35.29
503	E	A 42.029	1	1.621	0.998, 1.893	69/72	R,G,Q,F,W,A,P,V,E,M,T,C,N,S,H	32.92
504	R	K 42.029	1	1.345	0.739, 1.893	69/72	S,H,M,E,T,P,K,R,G,Q	37.44
505	G	D 40.000	2	0.692	0.223, 0.998	70/72	Y,H,E,G,R,D,Q	30.06
506	A	G 62.121	2	0.661	0.223, 0.998	66/72	V,A,P,G,R,S,N,D,E	38.28
507	V	F 52.113	1	1.278	0.739, 1.893	71/72	I,T,L,S,N,Y,G,F,Q,V,A,P	36.92
508	A	V 22.857	1	3.262	1.893, 3.357	70/72	E,M,I,T,L,N,S,R,Q,F,A,P,V	35.7
509	S	V 58.824	6	-0.261	-0.479,-0.109	68/72	T,E,M,S,L,G,A,V	48.91
510	V	V 83.333	7	-0.429	-0.641,-0.277	72/72	T,M,V,S,A,L	49.75
511	V	V 91.667	9	-0.921	-0.996,-0.882	72/72	V,I	68.64
512	T	T 100.000	9	-1.024	-1.062,-1.019	72/72	T	79.71
513	G	G 100.000	9	-0.989	-1.056,-0.971	72/72	G	83.17
514	P	E 63.889	5	-0.019	-0.277, 0.099	72/72	E,S,H,Q,V,P,A,K	87.33
515	Q	Q 100.000	9	-1.015	-1.062,-0.996	72/72	Q	84.09
516	R	R 100.000	9	-1.014	-1.062,-0.996	72/72	R	88.79
517	F	F 94.444	9	-0.892	-1.019,-0.848	72/72	F,Y	93.1
518	L	L 90.278	7	-0.434	-0.641,-0.277	72/72	M,H,V,L	92.28
519	E	E 97.222	9	-0.945	-1.039,-0.914	72/72	E,D	90.37
520	G	G 77.778	7	-0.421	-0.641,-0.277	72/72	F,G,S,A	90.62
521	L	L 97.222	9	-0.902	-1.019,-0.848	72/72	I,L	93.33
522	K	Q 81.944	7	-0.406	-0.591,-0.277	72/72	D,E,N,L,Q,R,V,K	92.06
523	K	T 51.389	4	0.157	-0.109, 0.366	72/72	K,A,V,S,T,I,M	91.97
524	P	P 93.056	8	-0.58	-0.773,-0.479	72/72	R,T,H,S,P	92.24
525	F	F 100.000	9	-0.988	-1.056,-0.971	72/72	F	96.04
526	S	D 34.722	1	1.013	0.535, 1.347	72/72	Q,V,K,A,D,E,L,H,S,N	94.35
527	L	L 100.000	9	-0.991	-1.056,-0.971	72/72	L	96.35
528	Q	K 47.222	5	-0.11	-0.350, 0.099	72/72	K,N,T,Q,R,E	94.25
529	L	L 100.000	9	-0.991	-1.056,-0.971	72/72	L	95.41
530	S	T 81.944	8	-0.628	-0.773,-0.538	72/72	T,N,K,A,S	92.67
531	D	D 91.667	8	-0.714	-0.848,-0.641	72/72	D,G,N	91.99
532	Q	K 33.333	1	1.222	0.739, 1.347	72/72	S,N,D,E,T,A,K,G,Q	90.99
533	P	P 87.500	7	-0.5	-0.689,-0.350	72/72	S,H,P,T,Q,R	91.25
534	G	G 95.833	8	-0.71	-0.882,-0.591	72/72	A,C,G,E	92.47
535	D	D 75.000	5	-0.087	-0.350, 0.099	72/72	V,A,K,N,D,I,E	94.08
536	A	P 79.167	4	0.332	-0.010, 0.535	72/72	T,E,I,S,H,L,Q,A,P	92.88
537	Q	K 30.556	1	1.248	0.739, 1.347	72/72	G,R,Q,A,K,E,M,D,T,N,S	94.36
538	L	L 90.278	9	-0.819	-0.944,-0.732	72/72	V,L	96.48
539	R	R 98.611	9	-0.954	-1.039,-0.914	72/72	R,T	97.05
540	H	T 45.833	5	-0.059	-0.277, 0.099	72/72	A,R,Q,H,N,Y,M,E,T	97.6
541	V	I 83.333	8	-0.658	-0.812,-0.591	72/72	I,V	98.45
542	I	I 86.111	8	-0.614	-0.773,-0.538	72/72	V,I	98.6
543	I	I 98.611	9	-0.975	-1.039,-0.944	72/72	I,V	98.6
544	D	D 100.000	9	-1.015	-1.062,-0.996	72/72	D	97.98
545	G	G 93.056	8	-0.625	-0.812,-0.538	72/72	G,A	97.61
546	S	S 100.000	9	-1.027	-1.062,-1.019	72/72	S	95.68
547	N	N 100.000	9	-1.023	-1.062,-1.019	72/72	N	96.85
548	V	V 97.222	9	-0.919	-0.996,-0.882	72/72	M,L,V	98.3
549	A	A 100.000	9	-1.022	-1.062,-0.996	72/72	A	97.68
550	M	M 95.833	9	-0.864	-0.971,-0.812	72/72	M,D,K	95.82
551	S	S 83.333	9	-0.8	-0.914,-0.732	72/72	T,S,V	96.53
552	H	H 100.000	9	-1.018	-1.062,-0.996	72/72	H	97.6
553	G	G 100.000	9	-0.989	-1.056,-0.971	72/72	G	93.65
554	L	L 100.000	9	-0.991	-1.056,-0.971	72/72	L	90.57
555	G	G 97.222	9	-0.808	-0.944,-0.732	72/72	G,S	88.46
556	V	H 63.889	6	-0.136	-0.350,-0.010	72/72	K,V,Q,L,Y,N,H,M,I	88.41
557	F	F 95.833	9	-0.8	-0.944,-0.732	72/72	Y,F	92.71
558	F	F 100.000	9	-0.988	-1.056,-0.971	72/72	F	95.58
559	S	S 100.000	9	-1.027	-1.062,-1.019	72/72	S	97.17
560	C	C 98.611	9	-0.878	-0.996,-0.812	72/72	S,C	97.38
561	R	R 100.000	9	-1.014	-1.062,-0.996	72/72	R	97.98
562	G	G 100.000	9	-0.989	-1.056,-0.971	72/72	G	98.13
563	I	I 100.000	9	-1.023	-1.062,-1.019	72/72	I	98.53
564	A	A 100.000	9	-1.022	-1.062,-0.996	72/72	A	98.42
565	L	L 100.000	9	-0.991	-1.056,-0.971	72/72	L	98.44
566	A	A 100.000	9	-1.022	-1.062,-0.996	72/72	A	98.54
567	V	V 91.667	8	-0.754	-0.882,-0.689	72/72	V,I	98.6
568	Q	Q 91.667	9	-0.955	-1.039,-0.914	72/72	E,Q	98.11
569	H	H 75.000	8	-0.62	-0.773,-0.538	72/72	H,Y,F,Q	97.9
570	F	F 100.000	9	-0.988	-1.056,-0.971	72/72	F	98.05
571	W	W 100.000	9	-0.924	-1.056,-0.882	72/72	W	97.58
572	A	D 62.500	7	-0.444	-0.641,-0.350	72/72	D,E,T,S,N,A	96.07
573	E	R 86.111	8	-0.692	-0.848,-0.591	72/72	Q,E,R,K	94.98
574	G	G 100.000	9	-0.989	-1.056,-0.971	72/72	G	96.09
575	H	H 98.611	9	-0.964	-1.039,-0.944	72/72	L,H	97.46
576	R	R 100.000	9	-1.014	-1.062,-0.996	72/72	R	96.32
577	E	H 34.722	4	0.339	-0.010, 0.535	72/72	E,D,C,Y,N,H,R,Q,K	97.1
578	I	I 93.056	9	-0.871	-0.971,-0.812	72/72	V,I	98.29
579	M	S 63.889	7	-0.476	-0.641,-0.350	72/72	M,Q,T,C,S,A	98.43
580	V	A 63.889	7	-0.453	-0.641,-0.350	72/72	V,A,T	98.61
581	F	L 73.611	7	-0.493	-0.732,-0.350	72/72	L,I,F	97.98
582	V	L 45.833	7	-0.408	-0.591,-0.277	72/72	V,L,I	95.51
583	P	P 100.000	9	-0.996	-1.056,-0.971	72/72	P	92.76
584	Q	Q 98.611	9	-0.957	-1.039,-0.914	72/72	Q,R	90.4
585	W	W 94.444	6	-0.322	-0.641,-0.109	72/72	W,H,F	86.14
586	R	R 100.000	9	-1.014	-1.062,-0.996	72/72	R	89.18
587	Q	Q 93.056	8	-0.76	-0.882,-0.689	72/72	L,M,E,Q,T	85.55
588	K	K 100.000	9	-1.008	-1.062,-0.996	72/72	K	80.85
589	N	S 47.222	5	0.012	-0.277, 0.223	72/72	F,R,V,K,I,H,S,N	75.58
590	N	D 93.056	9	-0.897	-0.996,-0.848	72/72	D,N,H	81.16
591	S	P 77.778	6	-0.146	-0.418,-0.010	72/72	T,Q,H,S,Y,P,A	81.79
592	K	K 50.000	6	-0.184	-0.418,-0.010	72/72	K,N,R	89.55
593	I	I 65.278	5	-0.018	-0.277, 0.099	72/72	I,G,T,V,N,A	93.36
594	K	K 94.444	9	-0.876	-0.996,-0.812	72/72	T,R,K	94.92
595	E	E 100.000	9	-1.01	-1.062,-0.996	72/72	E	94.75
596	K	Q 72.222	6	-0.253	-0.479,-0.109	72/72	H,K,P,Q,R	94.08
597	H	H 86.111	8	-0.724	-0.848,-0.641	72/72	H,K,Q,R	94.74
598	Y	Y 79.167	6	-0.287	-0.538,-0.109	72/72	F,Y	97.28
599	L	L 75.000	6	-0.17	-0.418,-0.010	72/72	I,M,L	96.37
600	N	T 62.500	6	-0.133	-0.350,-0.010	72/72	A,N,S,T,I,G,M	94.63
601	E	E 69.444	6	-0.251	-0.479,-0.109	72/72	A,K,Q,T,E,D	96.68
602	L	L 100.000	9	-0.991	-1.056,-0.971	72/72	L	97.96
603	H	Q 81.944	7	-0.364	-0.591,-0.197	72/72	Q,F,Y,K,H,L	96.99
604	D	K 37.500	4	0.225	-0.109, 0.366	72/72	K,N,T,Q,E,D,R	96.62
605	L	L 91.667	8	-0.722	-0.882,-0.641	72/72	V,L	96.47
606	G	G 98.611	9	-0.899	-1.019,-0.848	72/72	R,G	96.98
607	L	L 93.056	8	-0.719	-0.882,-0.641	72/72	L,V,I,F	97.9
608	L	L 90.278	8	-0.616	-0.812,-0.479	72/72	L,V	98.02
609	S	S 91.667	9	-0.846	-0.944,-0.773	72/72	K,A,S,H	96.95
610	Y	Y 77.778	5	0.032	-0.277, 0.223	72/72	F,Y,L	95.44
611	T	T 100.000	9	-1.024	-1.062,-1.019	72/72	T	93.79
612	P	P 100.000	9	-0.996	-1.056,-0.971	72/72	P	89.87
613	S	S 100.000	9	-1.027	-1.062,-1.019	72/72	S	83.39
614	R	R 100.000	9	-1.014	-1.062,-0.996	72/72	R	79.9
615	E	E 98.611	9	-0.946	-1.039,-0.914	72/72	D,E	78.16
616	V	V 84.722	8	-0.699	-0.848,-0.641	72/72	F,I,V	74.47
617	E	Q 62.500	4	0.121	-0.197, 0.366	72/72	Y,N,H,L,E,M,K,Q	69.96
618	G	G 97.222	9	-0.799	-0.944,-0.732	72/72	G,R,K	69.84
619	K	K 80.556	8	-0.61	-0.773,-0.479	72/72	Q,T,M,R,K	72.22
620	R	R 98.611	9	-0.955	-1.039,-0.914	72/72	R,K	73.41
621	I	I 97.222	9	-0.922	-0.996,-0.882	72/72	I,F,Y	74.13
622	I	S 58.333	7	-0.486	-0.641,-0.350	72/72	S,N,T,I	74.12
623	S	S 90.278	8	-0.753	-0.882,-0.689	72/72	A,S,C	71.94
624	Y	Y 100.000	9	-0.984	-1.056,-0.944	72/72	Y	83.38
625	D	D 100.000	9	-1.015	-1.062,-0.996	72/72	D	87.17
626	D	D 100.000	9	-1.015	-1.062,-0.996	72/72	D	92.96
627	R	R 100.000	9	-1.014	-1.062,-0.996	72/72	R	94.47
628	F	F 58.333	3	0.464	0.099, 0.739	72/72	L,F,M,I	95.67
629	M	M 68.056	8	-0.686	-0.812,-0.591	72/72	L,M,I	97.06
630	L	L 98.611	9	-0.902	-1.019,-0.848	72/72	M,L	96.83
631	D	Q 86.111	7	-0.533	-0.689,-0.418	72/72	K,H,Q,E,D	96.13
632	L	L 75.000	5	0.028	-0.277, 0.223	72/72	M,F,L,H,Y	97.19
633	A	A 100.000	9	-1.022	-1.062,-0.996	72/72	A	97.01
634	Q	Q 83.333	7	-0.507	-0.689,-0.418	72/72	Q,D,M,R,E,H	96.1
635	K	K 73.611	6	-0.117	-0.350, 0.099	72/72	N,K,G,R,E,Q	96.88
636	T	T 90.278	8	-0.778	-0.882,-0.689	72/72	K,N,A,S,T	95.74
637	N	D 68.056	5	0.016	-0.277, 0.223	72/72	A,K,N,D,G	95.21
638	G	G 100.000	9	-0.989	-1.056,-0.971	72/72	G	96.49
639	V	V 100.000	9	-1.022	-1.062,-0.996	72/72	V	97.79
640	I	I 98.611	9	-0.975	-1.039,-0.944	72/72	V,I	98.31
641	V	V 95.833	9	-0.918	-0.996,-0.882	72/72	L,V	98.48
642	T	T 100.000	9	-1.024	-1.062,-1.019	72/72	T	97.9
643	N	N 98.611	9	-0.976	-1.039,-0.944	72/72	N,K	95.6
644	D	D 100.000	9	-1.015	-1.062,-0.996	72/72	D	92.86
645	N	N 100.000	9	-1.023	-1.062,-1.019	72/72	N	89.28
646	L	L 84.722	8	-0.746	-0.882,-0.641	72/72	F,M,L	89.87
647	R	R 97.222	9	-0.894	-0.996,-0.848	72/72	R,K	88.26
648	D	D 100.000	9	-1.015	-1.062,-0.996	72/72	D	87.96
649	L	L 94.444	9	-0.9	-1.019,-0.848	72/72	F,L	90.23
650	V	S 36.111	4	0.319	-0.010, 0.535	72/72	L,C,S,Y,M,I,V,F	87.16
651	D	D 91.667	8	-0.646	-0.812,-0.538	72/72	V,N,D,E	87.26
652	E	E 97.222	9	-0.88	-0.996,-0.812	72/72	D,E,V	91.5
653	S	S 95.833	9	-0.897	-0.996,-0.848	72/72	T,S,C	92.51
654	P	P 44.444	1	2.681	1.347, 3.357	72/72	V,A,P,F,Q,R,G,S,H,N,L,T,D,I,E	93.29
655	A	V 61.111	5	-0.1	-0.350, 0.099	72/72	T,E,S,L,G,V,K,A	94.41
656	W	W 95.833	8	-0.58	-0.812,-0.418	72/72	W,F	96.05
657	R	R 79.167	7	-0.432	-0.641,-0.277	72/72	C,K,R,I,E,T	94.76
658	D	D 70.833	7	-0.45	-0.641,-0.350	72/72	D,E,S,N	93.93
659	I	I 97.222	9	-0.973	-1.039,-0.944	72/72	L,I	95.59
660	I	I 100.000	9	-1.023	-1.062,-1.019	72/72	I	94.1
661	K	K 98.611	9	-0.942	-1.019,-0.914	72/72	K,R	92.92
662	K	K 83.333	6	-0.332	-0.538,-0.197	72/72	R,D,T,S,K,N	93.96
663	S	R 80.556	8	-0.649	-0.812,-0.538	72/72	S,R	95.8
664	L	L 100.000	9	-0.991	-1.056,-0.971	72/72	L	96.33
665	L	L 100.000	9	-0.991	-1.056,-0.971	72/72	L	97.66
666	Q	Q 97.222	9	-0.956	-1.039,-0.914	72/72	P,Q	96.72
667	Y	Y 100.000	9	-0.984	-1.056,-0.944	72/72	Y	98.21
668	V	T 81.944	9	-0.824	-0.944,-0.773	72/72	T,L,V	96
669	F	F 98.611	9	-0.896	-1.019,-0.848	72/72	F,L	96.61
670	A	V 76.389	9	-0.919	-0.996,-0.882	72/72	V,A	91.53
671	G	G 98.611	9	-0.898	-1.019,-0.848	72/72	D,G	90.98
672	D	D 98.611	9	-0.957	-1.039,-0.914	72/72	H,D	95.37
673	Q	H 62.500	5	-0.076	-0.350, 0.099	72/72	Q,L,H,N	95.23
674	F	F 100.000	9	-0.988	-1.056,-0.971	72/72	F	97.81
675	M	M 100.000	9	-1.02	-1.062,-0.996	72/72	M	97.12
676	L	V 94.444	9	-0.971	-1.039,-0.944	72/72	L,V	97.49
677	P	P 100.000	9	-0.996	-1.056,-0.971	72/72	P	95.71
678	D	D 100.000	9	-1.015	-1.062,-0.996	72/72	D	95.26
679	D	D 100.000	9	-1.015	-1.062,-0.996	72/72	D	94.5
680	P	P 100.000	9	-0.996	-1.056,-0.971	72/72	P	94.95
681	L	L 98.611	9	-0.9	-1.019,-0.848	72/72	L,M	92.38
682	G	G 100.000	9	-0.989	-1.056,-0.971	72/72	G	89.4
683	R	R 100.000	9	-1.014	-1.062,-0.996	72/72	R	88.98
684	G	G 76.389	5	-0.113	-0.418, 0.099	72/72	N,S,E,D,G	86.84
685	G	G 100.000	9	-0.989	-1.056,-0.971	72/72	G	89.37
686	P	P 100.000	9	-0.996	-1.056,-0.971	72/72	P	93.45
687	H	H 100.000	9	-1.018	-1.062,-0.996	72/72	H	94.97
688	L	L 90.278	9	-0.828	-0.971,-0.773	72/72	L,I	95.82
689	R	D 70.833	6	-0.302	-0.538,-0.197	72/72	R,D,E,K,A,N	94.45
690	D	D 91.667	8	-0.68	-0.848,-0.591	72/72	V,I,D,E,Q	94.14
691	F	F 100.000	9	-0.988	-1.056,-0.971	72/72	F	95.95
692	L	L 100.000	9	-0.991	-1.056,-0.971	72/72	L	96.7
693	H	H 100.000	8*	-0.575	-0.971,-0.418	4/72	H	95.07
694	K	R 79.167	8	-0.572	-0.732,-0.479	72/72	C,K,H,S,R	90.4
695	H	S 68.056	6	-0.116	-0.350,-0.010	72/72	L,H,S,M,T,K,A,R	69.56
696	N	E 44.444	4	0.231	-0.109, 0.366	72/72	G,R,Q,K,D,E,T,L,N	58.69
697	S	H 65.278	5	-0.04	-0.277, 0.099	72/72	R,Q,P,K,D,I,T,C,N,S,H	51.13
698	S	R 83.099	8	-0.652	-0.812,-0.538	71/72	R,S,N	43.11
699	S	T 47.887	4	0.257	-0.109, 0.535	71/72	F,A,P,K,V,I,T,L,N,S	34.99
700	P	P 88.732	7	-0.413	-0.641,-0.277	71/72	T,P,A,S,L	36.78
701	V	D 38.028	3	0.5	0.099, 0.739	71/72	G,V,A,P,I,D,E,L,H,N,Y	40.6
702	P	P 76.056	2	0.724	0.223, 0.998	71/72	P,A,V,Q,S,L,T,I,M	33.83
703	S	G 84.058	5	-0.052	-0.350, 0.099	69/72	S,A,R,G	32.51
704	S	N 58.571	8	-0.723	-0.848,-0.641	70/72	N,S,R,G	33.37
705	H	H 94.286	8	-0.789	-0.914,-0.732	70/72	Q,L,N,H	41.73
706	S	S 72.857	7	-0.427	-0.591,-0.277	70/72	S,P,A,T	35.39
707	F	F 90.000	7	-0.495	-0.732,-0.350	70/72	F,L,Y,S	34.68
708	A	A 90.278	8	-0.634	-0.773,-0.538	72/72	G,T,L,S,A,N	41.08
709	G	G 94.366	8	-0.606	-0.812,-0.479	71/72	A,N,C,G	32.81
710	V	V 40.580	1	1.155	0.535, 1.347	69/72	F,R,V,A,T,I,M,S,L	40.46
711	S	A 78.261	7	-0.431	-0.641,-0.277	69/72	G,A,P,S,V	29.65
712	S	S 53.623	7	-0.452	-0.641,-0.350	69/72	T,S,K,A,P,N	36.28
713	P	S 28.986	1	1.138	0.535, 1.347	69/72	F,T,H,S,P,N,A	36.04
714	S	F 70.149	1	0.975	0.366, 1.347	67/72	I,N,S,H,L,F,P,V	35.59
715	S	P 57.353	1	0.929	0.366, 1.347	68/72	A,P,Q,F,R,S,H,C,L	39.52
716	A	S 55.385	3	0.492	0.099, 0.739	65/72	Q,P,A,I,T,L,S,H	35.29
717	A	S 49.231	2	0.61	0.223, 0.739	65/72	L,S,H,Y,T,V,A,P,F	39.17
718	P	S 58.333	6	-0.177	-0.591, 0.099	12/72	T,S,A,P	40.36
719	A	K 52.941	3	0.351	-0.010, 0.535	68/72	N,Y,S,T,E,P,K,A,Q,R	42.45
720	P	P 84.286	5	-0.074	-0.350, 0.099	70/72	L,P,A,R,T,Q	38.81
721	R	R 88.571	7	-0.543	-0.732,-0.418	70/72	Y,N,H,R,Q	33.82
722	A	S 71.429	8	-0.671	-0.812,-0.591	70/72	P,A,S,T	37.89
723	H	Q 82.857	7	-0.502	-0.689,-0.418	70/72	Q,M,R,H	35.39
724	T	T 90.000	8	-0.766	-0.882,-0.689	70/72	A,P,S,I,T	33.92
725	D	E 91.429	8	-0.647	-0.812,-0.538	70/72	E,D,A,P	37.13
726	G	V 84.286	7	-0.544	-0.732,-0.418	70/72	G,P,A,V,L	32.43
727	L	L 78.873	6	-0.193	-0.479,-0.010	71/72	L,Y,P,H,M,I,F	34.47
728	Q	N 63.380	6	-0.333	-0.538,-0.197	71/72	N,K,S,H,Q,R,M	29.07
729	Y	F 65.714	4	0.121	-0.197, 0.366	70/72	F,Y,P,H,L	32.57
730	R	R 87.143	8	-0.673	-0.812,-0.591	70/72	H,Y,P,W,Q,R	34.06
731	N	D 77.143	7	-0.445	-0.641,-0.350	70/72	D,E,T,S,N	28.98
732	W	R 81.429	7	-0.46	-0.641,-0.350	70/72	R,Q,L,W,H	31
733	T	T 86.957	8	-0.698	-0.848,-0.591	69/72	T,R,S,H,A,K	36.01
734	P	P 48.571	1	0.929	0.366, 1.347	70/72	F,A,P,V,T,M,N,L	34.28
735	G	G 87.143	5	-0.098	-0.418, 0.099	70/72	V,K,P,D,G,E,F	33.43
736	S	G 78.571	4	0.216	-0.109, 0.366	70/72	G,R,T,A,N,S,V	32.58
737	H	G 66.667	3	0.419	-0.109, 0.739	36/72	G,R,Q,P,A,H,S	30.73
738	G	G 51.786	1	0.884	0.366, 1.347	56/72	V,K,A,R,G,Q,H,S,N,D,I,E	30.34
739	W	R 63.492	4	0.258	-0.109, 0.535	63/72	R,G,Q,W,P,K,S,N	25.73
740	G	G 72.727	4	0.292	-0.109, 0.535	66/72	E,D,S,H,G,Q,P,A,V	30.03
741	Q	R 35.714	3	0.488	0.099, 0.739	70/72	E,N,H,Q,G,R,A,P,K	28.17
742	G	G 61.972	1	1.124	0.535, 1.347	71/72	A,P,K,S,E,G,R	31.05
743	S	R 60.294	4	0.319	-0.010, 0.535	68/72	K,A,Q,G,R,S,L,T,D,M	28.04
744	S	G 76.119	2	0.582	0.099, 0.739	67/72	E,D,S,H,C,L,Q,G,R,K,A,V	33.44
745	A	H 31.343	1	1.173	0.739, 1.347	67/72	E,L,H,S,G,R,F,Q,V,A,K,P	32.67
746	G	G 58.824	1	0.88	0.366, 1.347	68/72	N,S,T,E,K,P,V,Q,G,R	32.14
747	E	G 48.837	1	2.709	1.347, 3.357	43/72	L,S,M,E,T,V,P,A,G,Q	35.46
748	E	V 33.333	1	1.534	0.739, 1.893	39/72	K,P,A,V,R,Q,F,L,H,E	39.31
749	V	R 26.829	1	2.005	0.998, 3.357	41/72	V,G,R,Q,N,S,E,D,T	45.74
750	N	A 32.394	1	1.345	0.739, 1.893	71/72	H,N,L,T,M,E,V,P,A,K,Q,G,R	61.35
751	E	E 37.500	1	1.043	0.535, 1.347	72/72	V,A,K,Q,G,H,S,N,C,T,D,E	70.1
752	R	R 100.000	9	-1.014	-1.062,-0.996	72/72	R	84.45
753	S	S 65.278	6	-0.17	-0.418,-0.010	72/72	T,R,G,D,S,N,A	84.98
754	L	P 45.833	1	0.909	0.366, 1.347	72/72	Q,P,A,V,T,E,M,S,H,L	83.85
755	E	E 76.389	6	-0.153	-0.418,-0.010	72/72	L,A,K,E,D,Q	84.54
756	E	E 81.944	6	-0.257	-0.479,-0.109	72/72	K,A,Q,D,E	87.75
757	T	T 97.222	9	-0.931	-1.019,-0.882	72/72	S,T	90.72
758	R	A 55.556	6	-0.122	-0.350,-0.010	72/72	V,A,G,R,Q,L,S,M,I,E,T	90.65
759	R	R 26.389	1	2.39	1.347, 3.357	72/72	C,H,S,N,I,D,E,V,A,K,G,R,Q	91.82
760	L	L 95.833	8	-0.72	-0.882,-0.641	72/72	F,I,L	94.22
761	R	R 70.833	6	-0.328	-0.538,-0.197	72/72	Q,I,M,R,K	94.02
762	Q	E 69.444	5	0.044	-0.277, 0.223	72/72	S,E,D,M,K,R,G,Q	93.36
763	S	Q 56.944	3	0.356	-0.010, 0.535	72/72	G,R,Q,K,A,E,D,L,S,H	93.28
764	L	L 100.000	9	-0.991	-1.056,-0.971	72/72	L	94.06
765	V	C 50.000	3	0.458	0.099, 0.739	72/72	I,E,S,N,L,C,G,V	93.06
766	S	Q 75.000	7	-0.39	-0.591,-0.277	72/72	K,N,H,S,C,Q,E	90.19
767	I	V 69.444	7	-0.537	-0.689,-0.418	72/72	V,M,I	91.39
768	F	F 100.000	9	-0.988	-1.056,-0.971	72/72	F	90.5
769	P	P 76.389	5	-0.077	-0.350, 0.099	72/72	Q,K,P,A,E,T,L,S	87.35
770	G	G 70.833	5	0.036	-0.277, 0.223	72/72	E,G,D,N,A	84.95
771	Q	Q 97.222	9	-0.898	-0.996,-0.848	72/72	H,Q,E	87.3
772	E	D 75.000	6	-0.337	-0.538,-0.197	72/72	A,N,D,E	89.21
773	S	N 58.333	8	-0.571	-0.732,-0.479	72/72	R,D,S,N	85.69
774	V	M 66.667	6	-0.235	-0.479,-0.109	72/72	R,A,V,E,I,M,T,L	87.45
775	I	V 84.722	8	-0.689	-0.848,-0.591	72/72	V,L,I	92.31
776	I	T 58.333	6	-0.255	-0.479,-0.109	72/72	T,D,I,M,A,S	89.7
777	M	L 73.611	8	-0.584	-0.773,-0.479	72/72	M,I,T,L,W	88.87
778	I	V 75.000	8	-0.577	-0.732,-0.479	72/72	V,A,Q,T,M,I	90.93
779	L	L 100.000	9	-0.991	-1.056,-0.971	72/72	L	92.24
780	Q	Q 91.667	9	-0.816	-0.944,-0.732	72/72	N,F,T,Q	88.26
781	C	C 88.889	6	-0.241	-0.538,-0.109	72/72	V,S,C,L,T,M	87.67
782	H	H 68.056	7	-0.555	-0.732,-0.479	72/72	H,N,Y	88.73
783	P	P 76.389	6	-0.32	-0.538,-0.197	72/72	A,P,S,V,L,Q	89.03
784	N	A 52.778	5	-0.09	-0.350, 0.099	72/72	C,S,A,N,R,E,T	89.16
785	I	E 61.111	4	0.246	-0.109, 0.366	72/72	E,I,Q,L,A,V	89.58
786	R	T 62.500	5	-0.081	-0.350, 0.099	72/72	C,K,N,R,M,T	90.55
787	D	D 97.222	9	-0.955	-1.039,-0.914	72/72	N,D	90.53
788	I	I 72.222	7	-0.409	-0.591,-0.277	72/72	V,L,T,I,M	91.7
789	N	N 93.056	9	-0.869	-0.971,-0.812	72/72	G,C,S,N	89.61
790	R	V 59.722	6	-0.23	-0.479,-0.109	72/72	R,Q,V,A,K,D,M,L,S,H	89.96
791	L	L 100.000	9	-0.991	-1.056,-0.971	72/72	L	92.59
792	T	S 91.667	9	-0.896	-0.996,-0.848	72/72	S,T,F	91.54
793	E	D 59.722	2	0.64	0.223, 0.998	72/72	A,G,F,Y,N,H,S,E,D,T	90.02
794	L	L 66.667	4	0.314	-0.010, 0.535	72/72	F,E,M,I,Y,V,L	91.03
795	I	I 87.500	8	-0.656	-0.812,-0.591	72/72	L,V,M,I	90.17
796	L	L 100.000	9	-0.991	-1.056,-0.971	72/72	L	87.93
797	E	E 83.333	6	-0.282	-0.538,-0.109	72/72	N,S,E,D,K,G,R,Q	84.52
798	Q	Q 68.056	4	0.231	-0.109, 0.366	72/72	V,K,F,Q,H,S,L,D,E	76.85
799	Q	Q 76.190	6	-0.23	-0.479,-0.109	63/72	V,G,Q,L,N,H,E,I,M	68.77
800	E	K 29.032	1	2.707	1.347, 3.357	62/72	T,E,M,D,N,S,L,Q,R,G,A,K	59.53
Position in zebrafish KHNYN: The position of the AA in the zebrafish KHNYN protein sequence.
Zebrafish residue: The amino acid in the zebrafish KHNYN sequence at the specific position in the mulitple sequence alignment.
Dominant AA in MSA and percentage: the amino acid most frequently present at this site in the multiple sequence alignment; the percentage of the sequences in the multiple sequence alignment that contain the dominant amino acid at the specific position
Category: the conservation category (9 = conserved, 1 = variable). If the category number contains a *, then the confidence interval spans four or more categories and is considered unreiable.
Normalized conservation score: the conservation score calculated by ConSurf
Confidence interval: the confidence interval for each of the inferred evolutionary conservation scores.
MSA data: The number of aligned sequences having an amino acid (non-gapped) from the overall number of sequences at each position.
Residue variety: The residues variety at each position of the multiple sequence alignment.

## Sheet: Data for Fig. 2D and Fig. 8A
		ConSurf for mammal/reptile multiple sequence alignment							ConSurf for mammal/reptile/bony fish multiple sequence alignment
Position in human KHNYN	Human residue	Dominant AA in MSA	% dominant amino acid	Category	Normalized conservation score	Confidence interval	MSA Data	Residue variety	Dominant AA in MSA	% dominant amino acid	Category	Normalized conservation score	Confidence interval	MSA data	Residue variety	Ratio % dominant amino acid
1	M	M	93.13	7	-0.533	-0.723,-0.411	131/131	W,E,T,L,M	M	89.055	7	-0.431	-0.572,-0.319	201/203	R,M,C,D,L,E,V,T,I	0.956244
2	P	P	80.153	2	0.677	0.235, 1.026	131/131	T,P,E,Q,R,N,L,S	P	52.736	3	0.476	0.160, 0.629	201/203	N,E,L,P,D,T,Q,A,S,R,M,G	0.657942
3	T	T	82.171	3	0.418	-0.001, 0.553	129/131	I,G,N,V,S,T,P,A,Q	T	52.239	1	1.596	1.128, 2.098	201/203	P,E,N,W,R,A,G,D,L,V,T,I,H,S,Q,C	0.635735
4	W	W	85.714	1	3.329	1.943, 3.453	119/131	A,W,Y,L,V,G,F,C	W	57.426	1	1.603	0.849, 2.098	202/203	A,R,G,N,E,W,Y,Q,S,K,C,M,F,L,D,V	0.669972
5	G	G	75.573	2	0.697	0.235, 1.026	131/131	E,Q,A,N,S,R,G	G	52.97	1	0.98	0.629, 1.128	202/203	I,H,T,N,F,E,P,D,M,G,A,Q,K,S,R	0.700912
6	A	A	69.466	1	1.092	0.553, 1.385	131/131	L,N,S,V,T,P,A,M,G,F,D	A	46	1	0.808	0.447, 1.128	200/203	G,A,R,Y,E,N,P,M,Q,K,S,H,T,V,L,F,D	0.662194
7	R	G	56.489	1	1.395	0.761, 1.943	131/131	I,G,C,T,A,Q,R,L,N,V,S	G	38.265	1	1.871	1.128, 2.098	196/203	E,N,G,R,A,T,V,I,H,D,F,L,M,C,K,S,Q	0.677389
8	P	S	59.542	3	0.461	0.110, 0.761	131/131	S,A,P,T,W,F,I,C	P	61.78	1	1.899	1.128, 2.098	191/203	S,R,A,Q,M,D,P,E,L,N,V,T	1.03759
9	A	P	53.435	1	3.443	1.943, 3.453	131/131	M,G,P,E,A,Q,L,V,S	E	49	4	0.298	-0.062, 0.447	100/203	R,K,A,Q,M,G,D,L,E,V,H	0.917002
10	S	S	67.742	2	0.623	0.235, 0.761	124/131	R,S,A,T,P,G,I,M,C	S	41.584	5	-0.073	-0.319, 0.043	202/203	C,G,M,A,S,I,V,T,L,E,P	0.613858
11	P	P	95.161	7	-0.506	-0.763,-0.343	124/131	P,T,L	P	54.95	7	-0.506	-0.673,-0.390	202/203	M,G,V,T,P,D,L,E	0.577442
12	D	D	100	9	-0.964	-1.028,-0.926	131/131	D	D	99.507	9	-0.983	-1.039,-0.960	203/203	N,D	0.99507
13	R	R	85.496	7	-0.541	-0.763,-0.411	131/131	D,E,V,R,H	R	55.446	9	-0.815	-0.903,-0.761	202/203	H,V,E,D,R	0.648522
14	F	F	100	9	-0.926	-1.028,-0.898	131/131	F	F	99.507	9	-0.945	-1.025,-0.903	203/203	F,M	0.99507
15	A	A	92.366	8	-0.664	-0.836,-0.584	131/131	T,A	A	84.729	8	-0.658	-0.761,-0.572	203/203	A,V,T,I	0.917318
16	V	V	100	9	-0.974	-1.028,-0.952	131/131	V	V	64.532	9	-0.927	-1.006,-0.903	203/203	V,C,A	0.64532
17	S	S	77.863	4	0.219	-0.100, 0.381	131/131	G,F,C,S,L,A,P,T	S	53.695	6	-0.292	-0.455,-0.155	203/203	C,G,A,S,T,F,L,P	0.689609
18	A	A	87.786	8	-0.719	-0.868,-0.633	131/131	E,A,S	A	59.606	8	-0.585	-0.719,-0.516	203/203	G,V,T,S,R,E,A	0.678992
19	E	E	83.206	2	0.572	0.110, 0.761	131/131	D,G,K,Q,A,E,V,N	E	53.695	5	-0.049	-0.241, 0.043	203/203	G,M,A,Q,K,I,V,T,E,N,D	0.645326
20	A	A	94.656	8	-0.555	-0.723,-0.411	131/131	V,M,A,T	A	61.576	8	-0.602	-0.761,-0.516	203/203	S,L,A,V,T,M	0.650524
21	E	E	87.023	7	-0.541	-0.763,-0.411	131/131	K,E,Q,R	E	56.158	7	-0.478	-0.624,-0.390	203/203	E,Q,K,R,S	0.645324
22	N	D	61.069	1	1.477	0.761, 1.943	131/131	D,F,G,E,T,Q,A,N,V,S	D	40.887	2	0.597	0.294, 0.849	203/203	A,Q,S,R,G,N,E,F,D,V,T	0.669521
23	K	K	79.389	4	0.139	-0.189, 0.381	131/131	M,T,Q,A,K,R,L,S,V	K	51.232	6	-0.159	-0.390,-0.062	203/203	M,C,K,R,S,Q,A,T,V,Y,I,P,L	0.645329
24	V	V	92.366	7	-0.545	-0.723,-0.411	131/131	M,I,L,V	V	61.084	7	-0.473	-0.624,-0.390	203/203	M,V,I,L,A	0.661326
25	R	R	76.336	3	0.472	0.110, 0.761	131/131	M,I,G,W,T,Q,L,R	R	50.739	3	0.422	0.160, 0.629	203/203	S,R,Q,A,M,G,N,F,L,T,V,W,I	0.66468
26	E	E	79.389	2	0.555	0.110, 0.761	131/131	V,R,D,K,E,Q,A	E	51.232	5	0.057	-0.155, 0.160	203/203	D,N,F,E,V,T,I,R,K,S,Q,A,C	0.645329
27	Q	Q	87.023	7	-0.33	-0.584,-0.189	131/131	H,R,Q,E	Q	57.635	6	-0.251	-0.455,-0.155	203/203	I,H,V,Y,E,F,L,M,Q,R	0.662296
28	Q	Q	77.863	7	-0.462	-0.679,-0.343	131/131	R,L,Q,W	Q	56.65	7	-0.531	-0.673,-0.455	203/203	K,R,Q,L,W,H	0.72756
29	P	P	75.573	3	0.352	-0.001, 0.553	131/131	H,R,S,L,A,P,T	P	60.099	1	0.847	0.447, 1.128	203/203	P,D,N,E,L,T,H,S,R,A,G	0.795244
30	H	H	40.458	1	0.981	0.553, 1.385	131/131	D,G,H,C,Q,P,Y,R,N	H	26.108	4	0.331	0.043, 0.447	203/203	D,P,L,N,Y,V,T,H,R,S,A,Q,G,M,C	0.645311
31	V	V	73.282	8	-0.551	-0.723,-0.411	131/131	L,V,M,I	V	81.281	9	-0.801	-0.903,-0.761	203/203	V,M,I,L	1.10915
32	E	E	94.656	7	-0.454	-0.679,-0.343	131/131	K,Q,E	E	93.596	8	-0.572	-0.719,-0.516	203/203	Q,E,D,R,K	0.988802
33	R	R	92.366	6	-0.294	-0.530,-0.100	131/131	Q,H,R	R	92.611	8	-0.678	-0.800,-0.624	203/203	Q,A,S,R,H	1.00265
34	I	I	87.023	9	-0.79	-0.926,-0.723	131/131	I,L,V	I	83.251	8	-0.79	-0.903,-0.719	203/203	I,V,L	0.956655
35	F	F	100	9	-0.926	-1.028,-0.898	131/131	F	F	100	9	-1.001	-1.044,-0.984	203/203	F	1
36	S	S	46.565	2	0.745	0.235, 1.026	131/131	C,N,S,R,G,Q	R	38.424	1	0.926	0.447, 1.128	203/203	N,L,W,T,S,K,R,Q,A,M,G,C	0.825169
37	V	V	99.237	9	-0.898	-0.996,-0.836	131/131	V,I	V	99.507	9	-0.992	-1.039,-0.984	203/203	I,V	1.00272
38	G	G	75.573	1	1.546	0.761, 1.943	131/131	G,R,L,N,V,S,E,Q	G	48.768	1	0.951	0.629, 1.128	203/203	M,G,S,R,K,A,Q,V,T,I,N,E,L	0.64531
39	V	M	64.122	6	-0.221	-0.473,-0.001	131/131	M,I,L,V	M	41.379	7	-0.509	-0.673,-0.390	203/203	I,M,V,L,F	0.645317
40	S	S	82.443	8	-0.623	-0.800,-0.530	131/131	T,G,N,C,S	S	60.591	5	0.103	-0.155, 0.294	203/203	D,E,N,T,V,K,S,R,A,G,M,C	0.734944
41	V	V	85.496	4	0.297	-0.100, 0.553	131/131	F,I,V	V	56.65	7	-0.473	-0.624,-0.390	203/203	V,I,F	0.662604
42	L	L	96.183	7	-0.528	-0.763,-0.411	131/131	P,M,V,L	L	58.209	4	0.183	-0.155, 0.294	201/203	P,N,L,F,E,V,T,S,A,G	0.60519
43	P	P	71.756	1	1.023	0.381, 1.385	131/131	D,G,P,E,A,N,S,R	P	50.249	1	0.819	0.447, 1.128	201/203	E,N,D,P,V,T,A,R,S,C,G	0.700276
44	K	K	84.733	3	0.37	-0.001, 0.553	131/131	R,L,S,E,A,K,G,C,D	K	55.446	3	0.432	0.160, 0.629	202/203	T,E,L,N,D,C,G,Q,K,S,R	0.654361
45	D	D	89.313	6	-0.318	-0.584,-0.189	131/131	V,E,T,P,A,D	D	81.592	5	-0.013	-0.241, 0.160	201/203	S,R,A,Q,G,D,N,E,L,T,V	0.913551
46	C	C	85.496	4*	0.241	-0.189, 0.553	131/131	T,P,A,C,Y,H,F	C	57.576	1	1.304	0.849, 1.508	198/203	D,P,L,E,F,Y,V,T,I,R,S,A,G,M,C	0.673435
47	P	P	84.733	3	0.517	0.110, 0.761	131/131	M,G,E,P,T,Q,K,R,L	P	80.198	2	0.584	0.294, 0.849	202/203	G,A,Q,K,R,S,H,T,F,E,L,D,P	0.946479
48	D	E	64.885	4	0.204	-0.189, 0.381	131/131	Q,E,D,G,R,S	E	43.35	4	0.204	-0.062, 0.294	203/203	T,H,D,E,N,G,R,S,Q,A	0.668105
49	N	N	80.916	7	-0.418	-0.633,-0.270	131/131	N,S,E,T,A	N	70.443	6	-0.161	-0.390,-0.062	203/203	E,N,D,H,T,A,S,R,G	0.870569
50	P	P	87.023	7	-0.466	-0.679,-0.343	131/131	P,R,G	P	56.65	7	-0.406	-0.572,-0.319	203/203	D,P,E,S,R,Q,A,G	0.650977
51	H	H	87.786	9	-0.766	-0.898,-0.679	131/131	H,K,Q	H	57.143	8	-0.765	-0.872,-0.719	203/203	H,K,P,L,Q	0.650935
52	I	I	99.237	9	-0.9	-0.996,-0.868	131/131	I,S	I	96.552	9	-0.809	-0.903,-0.761	203/203	I,M,T,A,S	0.972944
53	W	W	100	9	-0.841	-1.014,-0.763	131/131	W	W	100	9	-0.961	-1.039,-0.933	203/203	W	1
54	L	L	99.237	9	-0.795	-0.952,-0.723	131/131	L,M	L	99.015	9	-0.894	-0.984,-0.837	203/203	M,V,L	0.997763
55	Q	Q	100	9	-0.965	-1.028,-0.926	131/131	Q	Q	73.399	8	-0.7	-0.837,-0.624	203/203	K,R,Q,N	0.73399
56	L	L	100	9	-0.93	-1.028,-0.898	131/131	L	L	98.03	9	-0.843	-0.960,-0.800	203/203	L,M	0.9803
57	E	E	85.496	8	-0.557	-0.763,-0.411	131/131	K,D,E,Q,R	E	55.172	5	0.059	-0.155, 0.160	203/203	Q,R,K,C,G,M,L,E,N,D,I,T	0.645317
58	G	G	100	9	-0.928	-1.028,-0.898	131/131	G	G	100	9	-1.001	-1.044,-0.984	203/203	G	1
59	P	P	88.55	5	-0.015	-0.343, 0.235	131/131	H,S,N,C,P	P	66.502	1	1.002	0.629, 1.128	203/203	G,C,S,K,R,Q,A,T,V,H,P,D,N,E,L	0.751011
60	K	K	83.969	6	-0.162	-0.473,-0.001	131/131	Q,K,G,R,L	K	58.621	5	0.067	-0.155, 0.160	203/203	A,Q,S,R,K,G,E,L,N,D,I,H,T	0.698127
61	E	E	91.603	7	-0.343	-0.584,-0.189	131/131	H,K,D,E,Q	E	60.099	1	1.121	0.629, 1.508	203/203	D,E,N,T,V,I,H,S,R,K,Q,A,G,C	0.656081
62	N	N	93.13	8	-0.672	-0.836,-0.584	131/131	N,S,D	N	69.458	5	0.021	-0.241, 0.160	203/203	S,Q,G,D,E,N,Y,V	0.745818
63	A	A	57.252	3	0.4	-0.001, 0.553	131/131	T,A,L,S,V,I	V	47.291	7	-0.451	-0.624,-0.390	203/203	S,A,L,M,V,T,I	0.826015
64	S	S	70.229	3	0.406	-0.001, 0.553	131/131	Q,H,R,G,C,V,S	S	45.813	3	0.395	0.043, 0.629	203/203	S,K,R,Q,G,C,D,E,N,Y,V,T,H	0.652337
65	R	R	99.237	9	-0.872	-0.976,-0.800	131/131	R,S	R	64.039	9	-0.859	-0.933,-0.800	203/203	T,A,R,S	0.645314
66	A	A	100	9	-0.975	-1.028,-0.952	131/131	A	A	100	9	-1.021	-1.044,-1.006	203/203	A	1
67	K	K	100	9	-0.955	-1.028,-0.926	131/131	K	K	99.507	9	-0.973	-1.025,-0.960	203/203	K,T	0.99507
68	E	E	98.473	8	-0.759	-0.898,-0.679	131/131	D,E	E	63.547	8	-0.624	-0.761,-0.516	203/203	S,M,G,L,E,D,I,V	0.645324
69	Y	Y	81.679	6	-0.176	-0.473,-0.001	131/131	F,Y	Y	53.202	8	-0.591	-0.761,-0.516	203/203	Y,F	0.651355
70	L	L	86.26	8	-0.738	-0.898,-0.633	131/131	I,L,V	L	55.665	9	-0.848	-0.933,-0.800	203/203	L,I,V	0.645316
71	K	K	100	9	-0.955	-1.028,-0.926	131/131	K	K	98.522	9	-0.89	-0.984,-0.837	203/203	R,K	0.98522
72	G	G	100	9	-0.928	-1.028,-0.898	131/131	G	G	100	9	-1.001	-1.044,-0.984	203/203	G	1
73	L	L	100	9	-0.93	-1.028,-0.898	131/131	L	L	72.414	7	-0.455	-0.624,-0.390	203/203	I,V,F,L	0.72414
74	C	C	100	9	-0.915	-1.028,-0.868	131/131	C	C	66.502	9	-0.892	-0.984,-0.837	203/203	V,T,M,C	0.66502
75	S	S	86.26	7	-0.383	-0.584,-0.270	131/131	A,T,S,N,C,G	S	57.143	8	-0.672	-0.800,-0.624	203/203	C,G,T,A,N,S	0.662451
76	P	P	98.473	8	-0.688	-0.868,-0.584	131/131	A,P	P	63.547	9	-0.809	-0.903,-0.761	203/203	T,P,Q,A,L	0.645324
77	E	E	100	9	-0.958	-1.028,-0.926	131/131	E	E	100	9	-1.014	-1.044,-1.006	203/203	E	1
78	L	L	93.893	6	-0.261	-0.530,-0.100	131/131	F,I,V,L	L	62.562	5	-0.099	-0.319, 0.043	203/203	G,R,A,Q,T,V,I,F,E,L,N	0.666312
79	Q	Q	82.443	5	0.072	-0.270, 0.235	131/131	R,N,L,S,T,Q,W	Q	87.685	7	-0.532	-0.673,-0.455	203/203	S,R,Q,T,W,P,N,L	1.06358
80	D	D	39.695	1	1.254	0.761, 1.385	131/131	D,H,G,E,Q,K,N,S,V	Q	27.094	4	0.312	0.043, 0.447	203/203	M,G,S,R,K,Q,V,H,D,N,E	0.682554
81	E	E	95.42	8	-0.645	-0.836,-0.530	131/131	E,A,K	E	96.059	8	-0.775	-0.872,-0.719	203/203	E,Q,A,K	1.0067
82	I	I	73.282	7	-0.495	-0.679,-0.343	131/131	I,L,V	I	52.709	7	-0.396	-0.572,-0.319	203/203	V,M,I,L,E	0.719263
83	H	H	74.046	1	1.145	0.553, 1.385	131/131	D,C,H,W,T,E,Q,S,Y,R	H	48.276	3	0.384	0.043, 0.629	203/203	C,K,S,R,Q,W,T,Y,H,P,D,N,E,F,L	0.651973
84	Y	Y	98.473	8	-0.627	-0.836,-0.473	131/131	F,Y	Y	96.059	8	-0.7	-0.837,-0.624	203/203	F,Y	0.975486
85	P	P	98.473	8	-0.688	-0.868,-0.584	131/131	A,P,S	P	98.522	9	-0.857	-0.960,-0.800	203/203	S,P,A	1.0005
86	P	P	79.389	4	0.166	-0.189, 0.381	131/131	A,P,K,R,S,L	P	52.217	1	0.966	0.447, 1.128	203/203	S,R,K,A,Q,G,P,D,E,L,V,T,H	0.657736
87	K	K	61.832	2	0.684	0.235, 1.026	131/131	I,D,V,R,K,E,A,Q	K	39.901	3	0.438	0.160, 0.629	203/203	D,P,L,E,F,N,V,T,I,S,R,K,Q,A	0.645313
88	L	L	87.786	9	-0.835	-0.976,-0.763	131/131	L,M	L	92.118	9	-0.957	-1.025,-0.933	203/203	M,L	1.04935
89	H	H	85.496	8	-0.621	-0.800,-0.530	131/131	N,H,D,Q	H	86.207	8	-0.611	-0.761,-0.516	203/203	Q,N,L,D,H	1.00832
90	C	C	100	9	-0.915	-1.028,-0.868	131/131	C	C	99.015	9	-0.935	-1.006,-0.903	203/203	C,S	0.99015
91	I	I	80.916	6	-0.235	-0.473,-0.100	131/131	I,V	I	61.084	7	-0.418	-0.572,-0.319	203/203	I,V,T	0.754906
92	F	F	100	9	-0.926	-1.028,-0.898	131/131	F	F	100	9	-1.001	-1.044,-0.984	203/203	F	1
93	L	L	83.969	3	0.465	-0.001, 0.761	131/131	L,S,V,R,F,Q	L	54.187	5	-0.029	-0.319, 0.160	203/203	L,F,T,V,I,R,S,A,Q,C	0.645321
94	G	G	100	9	-0.928	-1.028,-0.898	131/131	G	G	99.507	9	-0.947	-1.025,-0.903	203/203	S,G	0.99507
95	A	A	98.473	9	-0.899	-0.996,-0.836	131/131	V,A	A	98.522	9	-0.962	-1.025,-0.933	203/203	V,A,S	1.0005
96	Q	Q	81.679	2	0.65	0.235, 1.026	131/131	G,R,H,K,Q	Q	54.187	4	0.256	-0.062, 0.447	203/203	C,H,G,Q,N,R,K	0.663414
97	G	G	99.237	9	-0.79	-0.952,-0.723	131/131	S,G	G	97.044	8	-0.769	-0.903,-0.719	203/203	S,K,Q,G	0.977901
98	F	F	77.099	5	0.083	-0.270, 0.381	131/131	F,I,L	F	51.232	7	-0.496	-0.673,-0.390	203/203	I,L,F	0.664496
99	F	F	100	9	-0.926	-1.028,-0.898	131/131	F	F	100	9	-1.001	-1.044,-0.984	203/203	F	1
100	L	L	98.473	8	-0.659	-0.868,-0.530	131/131	L,M,H	L	66.01	7	-0.419	-0.572,-0.319	203/203	V,M,T,I,H,L	0.670336
101	D	D	96.947	8	-0.593	-0.763,-0.473	131/131	G,N,E,D	D	94.581	8	-0.727	-0.837,-0.673	203/203	G,E,N,D	0.975595
102	C	C	100	9	-0.915	-1.028,-0.868	131/131	C	C	87.685	8	-0.684	-0.837,-0.624	203/203	C,S	0.87685
103	L	L	100	9	-0.93	-1.028,-0.898	131/131	L	L	99.015	9	-0.95	-1.025,-0.903	203/203	M,L	0.99015
104	A	A	38.168	1	0.969	0.553, 1.385	131/131	T,A,I,C,S,V	I	32.512	5	-0.037	-0.241, 0.043	203/203	V,T,M,C,I,S,A	0.851813
105	W	W	87.786	7	-0.354	-0.679,-0.189	131/131	R,K,W,Q	W	56.65	6	-0.186	-0.390,-0.062	203/203	K,R,Q,W	0.645319
106	S	S	81.679	8	-0.593	-0.763,-0.473	131/131	A,T,G,R,S	S	63.054	7	-0.35	-0.516,-0.241	203/203	N,H,I,T,A,R,S,C,M,G	0.771973
107	T	T	100	9	-0.978	-1.028,-0.952	131/131	T	T	99.015	9	-0.996	-1.039,-0.984	203/203	S,T	0.99015
108	S	S	90.076	7	-0.442	-0.633,-0.343	131/131	M,G,C,S,T,A	S	93.103	9	-0.81	-0.903,-0.761	203/203	S,A,M,T,G,C	1.0336
109	A	A	99.237	9	-0.898	-0.996,-0.836	131/131	A,V	A	99.507	9	-0.992	-1.039,-0.984	203/203	A,V	1.00272
110	H	H	88.55	6	-0.307	-0.530,-0.189	131/131	D,S,N,H,Y	H	80.296	6	-0.143	-0.319,-0.062	203/203	R,S,Q,D,F,L,N,Y,V,H	0.906787
111	L	L	94.656	7	-0.421	-0.679,-0.270	131/131	M,I,V,L	L	61.084	8	-0.689	-0.800,-0.624	203/203	M,V,I,L	0.645326
112	V	V	91.603	8	-0.735	-0.868,-0.633	131/131	I,L,V,T	V	85.714	7	-0.397	-0.572,-0.319	203/203	K,A,M,E,L,V,T,I	0.935712
113	P	P	87.786	7	-0.348	-0.633,-0.189	131/131	E,P,L,C,F	P	56.65	8	-0.588	-0.719,-0.516	203/203	C,P,L,F,E,T,V,I	0.645319
114	R	G	54.198	1	1.388	0.761, 1.943	131/131	G,R,V,L,Q,K	G	65.517	3	0.434	0.043, 0.629	203/203	V,L,G,K,R,S,A,Q	1.20885
115	A	A	43.511	1	1.143	0.553, 1.385	131/131	M,H,G,P,T,E,A,L,S,V,R	S	38.916	7	-0.345	-0.516,-0.241	203/203	P,L,E,V,T,H,R,S,A,G,M	0.894395
116	P	P	99.237	9	-0.813	-0.952,-0.723	131/131	P,A	P	83.744	6	-0.22	-0.455,-0.062	203/203	L,P,I,H,V,T,A,Q,R,S,M	0.843879
117	G	G	98.473	8	-0.651	-0.868,-0.530	131/131	S,G	G	98.522	9	-0.835	-0.933,-0.761	203/203	S,E,G	1.0005
118	S	S	86.26	6	-0.285	-0.530,-0.100	131/131	T,A,L,V,S	S	60.099	4	0.248	-0.062, 0.447	203/203	C,A,S,R,H,I,T,V,N,L,F	0.696719
119	L	L	97.71	8	-0.66	-0.868,-0.530	131/131	I,L,V	L	95.567	8	-0.677	-0.800,-0.572	203/203	L,M,V,I	0.978068
120	M	M	77.863	4	0.177	-0.189, 0.381	131/131	I,M,T,K,R,V,S,L	M	50.246	7	-0.396	-0.572,-0.319	203/203	H,I,V,T,L,M,R,S,K	0.645313
121	I	V	50.382	4	0.21	-0.100, 0.381	131/131	L,V,I,A	I	59.606	7	-0.393	-0.572,-0.319	203/203	V,M,I,L,A	1.18308
122	S	S	93.893	8	-0.679	-0.836,-0.584	131/131	W,C,S,G	S	93.596	9	-0.832	-0.903,-0.800	203/203	S,F,G,Y,W,T,C	0.996837
123	G	G	100	9	-0.928	-1.028,-0.898	131/131	G	G	100	9	-1.001	-1.044,-0.984	203/203	G	1
124	L	L	100	9	-0.93	-1.028,-0.898	131/131	L	L	100	9	-1.003	-1.044,-0.984	203/203	L	1
125	T	T	79.389	8	-0.58	-0.763,-0.473	131/131	M,I,S,T,A	T	54.68	6	-0.238	-0.455,-0.155	203/203	A,S,M,E,L,D,I,T,V	0.68876
126	E	E	100	9	-0.958	-1.028,-0.926	131/131	E	E	98.522	9	-0.892	-0.984,-0.837	203/203	K,L,E,V	0.98522
127	A	A	99.237	9	-0.898	-0.996,-0.836	131/131	A,S	A	64.039	9	-0.935	-1.006,-0.903	203/203	P,S,A	0.645314
128	F	F	96.947	7	-0.339	-0.633,-0.189	131/131	V,S,F,Y	F	62.562	9	-0.828	-0.933,-0.761	203/203	Y,V,S,F	0.645322
129	V	V	98.473	9	-0.897	-0.996,-0.836	131/131	A,V	V	98.03	9	-0.93	-1.006,-0.903	203/203	A,I,G,V	0.995501
130	M	M	98.473	9	-0.888	-0.996,-0.836	131/131	L,M	M	64.532	8	-0.714	-0.837,-0.624	203/203	M,Q,L,K,R	0.655327
131	A	A	84.733	9	-0.899	-0.996,-0.836	131/131	V,A	A	90.148	9	-0.993	-1.039,-0.984	203/203	A,V	1.06391
132	Q	Q	98.473	9	-0.875	-0.976,-0.836	131/131	H,Q	Q	63.547	8	-0.726	-0.837,-0.673	203/203	H,C,Y,F,Q,R	0.645324
133	S	S	100	9	-0.982	-1.033,-0.952	131/131	S	S	100	9	-1.024	-1.044,-1.025	203/203	S	1
134	R	R	98.473	9	-0.776	-0.926,-0.679	131/131	R,L	R	64.532	8	-0.689	-0.837,-0.624	203/203	W,F,L,R	0.655327
135	V	V	83.206	8	-0.655	-0.836,-0.530	131/131	I,M,V	V	56.65	9	-0.803	-0.903,-0.761	203/203	V,M,I	0.68084
136	E	E	87.023	8	-0.667	-0.836,-0.584	131/131	Q,E,H	E	56.158	5	-0.036	-0.241, 0.043	203/203	G,M,S,Q,A,Y,V,T,I,H,L,E	0.645324
137	E	E	87.786	4	0.276	-0.100, 0.553	131/131	D,A,E,G,R	E	60.099	5	-0.053	-0.241, 0.043	203/203	T,D,N,E,G,S,R,A	0.684608
138	L	L	87.023	8	-0.649	-0.868,-0.530	131/131	L,F,M	L	91.133	9	-0.838	-0.933,-0.761	203/203	M,I,F,L	1.04723
139	A	V	82.443	6	-0.189	-0.473,-0.001	131/131	G,M,V,L,A,E,T	V	82.759	7	-0.365	-0.516,-0.241	203/203	V,T,I,E,L,M,G,K,A	1.00383
140	E	E	77.863	3	0.467	-0.001, 0.761	131/131	G,R,K,D,A,Q,E	E	74.384	4	0.209	-0.062, 0.294	203/203	D,E,Y,V,S,R,K,Q,A,G	0.955319
141	R	R	85.496	8	-0.575	-0.763,-0.473	131/131	R,Q,K	R	79.803	8	-0.657	-0.800,-0.572	203/203	N,Q,R,K	0.933412
142	L	L	100	9	-0.886	-1.014,-0.836	113/131	L	L	56.436	7	-0.492	-0.673,-0.390	202/203	S,F,L,Y,H,C	0.56436
143	S	S	90.265	6	-0.223	-0.530,-0.001	113/131	T,E,I,R,S,N	S	51.98	5	0.028	-0.241, 0.160	202/203	Q,S,R,K,N,E,D,I,T	0.57586
144	W	W	92.92	1	0.949	0.235, 1.385	113/131	Q,W,D,G,C	W	52.239	4	0.291	-0.062, 0.447	201/203	G,C,R,S,K,A,Q,W,V,D,N	0.562193
145	D	D	90.351	5	-0.086	-0.411, 0.110	114/131	N,G,D,E	D	50.99	7	-0.379	-0.516,-0.319	202/203	I,T,E,N,D,G,A,S	0.564355
146	F	F	60.769	1	1.563	0.761, 1.943	130/131	L,S,V,Y,H,F,G	F	39.109	5	-0.107	-0.319, 0.043	202/203	P,F,L,E,V,Y,S,K,Q,G	0.643568
147	T	R	36.923	1	2.544	1.385, 3.453	130/131	G,H,I,M,R,L,Q,T,E,W,K	R	29.208	1	1.027	0.629, 1.128	202/203	P,E,W,R,A,G,L,V,T,H,I,K,S,Q,M,C	0.791052
148	P	P	55.385	2	0.738	0.235, 1.026	130/131	S,N,L,Q,A,T,P,K	P	36.453	3	0.399	0.043, 0.629	203/203	S,K,R,Q,A,G,P,L,E,V,T,I	0.658175
149	G	G	70.769	1	0.953	0.381, 1.385	130/131	R,N,L,V,E,P,T,Q,W,H,G	G	44.828	1	0.93	0.447, 1.128	203/203	P,N,E,L,T,W,V,Y,H,S,R,Q,A,G	0.633441
150	P	P	60.769	1	0.843	0.381, 1.026	130/131	G,Q,A,T,P,S,L,R	P	36.453	1	0.842	0.447, 1.128	203/203	R,S,A,Q,M,G,P,D,N,L,E,T,W,Y,I	0.599862
151	S	S	54.615	1	1.322	0.761, 1.943	130/131	C,H,L,S,R,Y,K,P,T,Q,A	S	35.149	2	0.657	0.294, 0.849	202/203	Q,A,K,S,C,G,L,E,P,D,H,T,Y	0.643578
152	S	P	61.069	1	1.157	0.553, 1.385	131/131	A,P,S,V,L	P	43.069	1	0.876	0.447, 1.128	202/203	M,S,R,Q,A,W,V,T,I,D,P,L,N	0.705251
153	G	G	73.282	1	1.145	0.553, 1.385	131/131	G,M,S,L,R,K,A,P,E,T	G	84.524	3	0.475	0.043, 0.629	168/203	E,L,T,V,A,R,S,G,M	1.15341
154	A	A	67.969	2	0.569	0.110, 0.761	128/131	S,V,G,D,A,E,T	A	51.19	2	0.61	0.294, 0.849	168/203	S,R,A,G,D,L,E,T,V	0.753137
155	S	S	73.81	4	0.299	-0.100, 0.553	126/131	F,L,S,T,P,E,A	S	56.395	3	0.466	0.160, 0.629	172/203	C,G,A,R,S,W,T,L,F,P,D	0.764056
156	Q	Q	79.365	4	0.288	-0.100, 0.553	126/131	D,W,E,P,Q,A,L,R	Q	49.18	6	-0.265	-0.455,-0.155	183/203	V,P,D,E,K,R,Q,A	0.619669
157	C	C	59.055	1	1.524	0.761, 1.943	127/131	F,G,C,E,A,Y,R,N,S,V	C	38.579	5	0.043	-0.155, 0.160	197/203	F,E,L,N,Y,V,T,A,Q,S,R,C,G	0.653272
158	T	A	76.378	6	-0.191	-0.473,-0.001	127/131	S,G,A,E,P,T	A	46.667	5	-0.099	-0.319, 0.043	195/203	I,V,T,E,L,P,C,G,M,Q,A,S	0.611001
159	G	G	77.099	1	0.969	0.381, 1.385	131/131	G,C,A,Q,E,T,R,S,L	G	50.251	4	0.18	-0.062, 0.294	199/203	T,V,Y,D,N,E,L,G,C,R,S,A,Q	0.651772
160	V	V	95.42	7	-0.489	-0.679,-0.343	131/131	E,A,V,M,I	V	59.091	8	-0.721	-0.837,-0.673	198/203	E,D,I,T,V,A,S,K,M	0.619273
161	L	L	78.462	5	-0.088	-0.411, 0.110	130/131	P,T,K,R,L	L	51.813	7	-0.543	-0.673,-0.455	193/203	T,P,K,R,A,L	0.660358
162	R	R	80.769	4	0.262	-0.100, 0.553	130/131	Q,K,G,R,S	R	85.572	7	-0.402	-0.572,-0.319	201/203	G,Q,L,S,R,K	1.05947
163	D	D	66.923	6	-0.16	-0.411,-0.001	130/131	D,T,E,A,N,S,G	D	42.574	7	-0.432	-0.572,-0.319	202/203	G,A,K,S,R,T,V,N,E,D	0.636164
164	F	F	100	9	-0.926	-1.028,-0.898	131/131	F	F	100	9	-1.001	-1.044,-0.984	203/203	F	1
165	S	S	72.519	4	0.195	-0.100, 0.381	131/131	G,C,R,L,S,P,T,Q,K	S	46.798	7	-0.454	-0.624,-0.390	203/203	G,C,K,S,R,Q,T,P,L,E	0.645321
166	A	A	77.863	7	-0.458	-0.679,-0.343	131/131	E,A,D,S,V	A	58.128	6	-0.133	-0.319,-0.062	203/203	T,V,I,D,E,N,S,A	0.746542
167	L	L	100	9	-0.93	-1.028,-0.898	131/131	L	L	97.044	8	-0.788	-0.903,-0.719	203/203	L,I,M,V	0.97044
168	L	L	82.443	7	-0.4	-0.633,-0.270	131/131	L,V,I,M	L	53.202	9	-0.817	-0.903,-0.761	203/203	L,I,V,M	0.645319
169	Q	Q	74.046	5	0.095	-0.270, 0.235	131/131	R,H,G,P,E,Q	Q	47.783	8	-0.614	-0.761,-0.516	203/203	E,Q,R,P,H,G	0.645315
170	S	S	38.931	2	0.691	0.235, 1.026	131/131	K,T,P,A,L,N,S,C,H	S	28.079	3	0.392	0.043, 0.629	203/203	P,D,N,L,E,T,H,S,K,R,Q,A,C	0.72125
171	P	R	35.115	1	2.978	1.385, 3.453	131/131	Y,R,L,S,P,Q,W,H,C	W	30.049	1	1.674	1.128, 2.098	203/203	H,W,Y,L,P,C,Q,R,S	0.855731
172	G	G	64.885	1	1.185	0.553, 1.385	131/131	G,D,V,N,R,K,Q,A,P,E	G	41.872	4	0.18	-0.062, 0.294	203/203	G,Q,A,K,R,S,V,N,E,P,D	0.645326
173	D	D	97.71	9	-0.776	-0.926,-0.679	131/131	G,E,D	D	97.537	9	-0.873	-0.960,-0.837	203/203	D,N,E,G	0.998229
174	A	A	74.809	3	0.472	0.110, 0.761	131/131	D,M,I,P,T,E,A,K,V,S	A	48.276	6	-0.19	-0.390,-0.062	203/203	M,A,Q,K,S,R,I,H,T,V,E,P,D	0.645323
175	H	H	85.496	7	-0.433	-0.633,-0.270	131/131	Q,H,Y	H	88.67	8	-0.68	-0.800,-0.624	203/203	Q,H,Y	1.03712
176	R	R	48.092	3	0.347	-0.001, 0.553	131/131	M,I,G,K,T,E,A,V,S,R	T	33.498	5	-0.067	-0.241, 0.043	203/203	A,S,R,K,M,G,E,I,V,T	0.69654
177	E	E	79.389	6	-0.121	-0.411, 0.110	131/131	M,I,D,R,E,T,P,A,Q	E	51.232	7	-0.483	-0.673,-0.390	203/203	D,P,L,E,T,I,R,A,Q,M	0.645329
178	A	A	84.733	8	-0.635	-0.800,-0.530	131/131	A,E,D	A	54.68	8	-0.74	-0.837,-0.673	203/203	D,E,A,N	0.645321
179	L	L	100	9	-0.93	-1.028,-0.898	131/131	L	L	100	9	-1.003	-1.044,-0.984	203/203	L	1
180	L	L	100	9	-0.93	-1.028,-0.898	131/131	L	L	100	9	-1.003	-1.044,-0.984	203/203	L	1
181	Q	Q	78.626	5	0.047	-0.270, 0.235	131/131	R,I,G,D,E,A,Q	Q	50.739	7	-0.416	-0.572,-0.319	203/203	G,Q,A,R,I,V,L,E,D	0.645321
182	L	L	100	9	-0.93	-1.028,-0.898	131/131	L	L	100	9	-1.003	-1.044,-0.984	203/203	L	1
183	P	P	98.473	8	-0.689	-0.868,-0.584	131/131	A,P,S	P	99.015	9	-0.907	-0.984,-0.872	203/203	A,P,S	1.0055
184	L	L	73.282	4	0.244	-0.100, 0.553	131/131	S,V,L,W,Q,A,T,P,G,I	L	47.291	5	-0.004	-0.241, 0.160	203/203	R,S,A,Q,G,P,L,W,T,V,I	0.645329
185	A	A	85.496	7	-0.423	-0.633,-0.270	131/131	S,A,P	A	60.099	5	0.003	-0.241, 0.160	203/203	M,A,R,S,W,V,T,L,P	0.702945
186	V	V	89.313	7	-0.485	-0.679,-0.343	131/131	I,L,V	V	92.118	8	-0.776	-0.872,-0.719	203/203	I,V,L	1.03141
187	Q	Q	87.786	9	-0.867	-0.976,-0.800	131/131	Q,K	Q	56.65	9	-0.976	-1.025,-0.960	203/203	Q,K	0.645319
188	E	E	96.183	7	-0.541	-0.763,-0.411	131/131	M,Q,A,E,K	E	97.537	9	-0.856	-0.960,-0.800	203/203	E,Q,A,K,M	1.01408
189	E	E	96.183	8	-0.737	-0.898,-0.633	131/131	E,K,W	E	63.054	6	-0.341	-0.516,-0.241	203/203	A,K,C,L,E,D,I,T,W,V	0.655563
190	L	L	100	9	-0.93	-1.028,-0.898	131/131	L	L	100	9	-1.003	-1.044,-0.984	203/203	L	1
191	L	L	99.237	9	-0.795	-0.952,-0.723	131/131	L,V	L	99.507	9	-0.949	-1.025,-0.903	203/203	L,V	1.00272
192	S	S	90.076	7	-0.444	-0.633,-0.343	131/131	S,C,N,G,T	S	58.128	7	-0.463	-0.624,-0.390	203/203	T,Y,D,N,E,G,C,S	0.645322
193	L	L	100	9	-0.93	-1.028,-0.898	131/131	L	L	98.03	8	-0.784	-0.903,-0.719	203/203	M,V,S,L,F	0.9803
194	V	V	94.656	7	-0.498	-0.679,-0.343	131/131	V,A	V	94.089	8	-0.712	-0.837,-0.673	203/203	F,A,V,I	0.99401
195	Q	Q	80.916	6	-0.16	-0.411,-0.001	131/131	K,Q,E,G,H,R	Q	53.695	6	-0.129	-0.319, 0.043	203/203	E,Q,S,K,R,H,G	0.663589
196	E	E	94.656	8	-0.759	-0.898,-0.679	131/131	E,D	E	87.192	8	-0.645	-0.761,-0.572	203/203	R,D,Q,E,L	0.921146
197	A	A	82.443	7	-0.372	-0.584,-0.270	131/131	I,V,N,A,T	A	55.172	8	-0.581	-0.719,-0.516	203/203	H,I,V,T,N,F,A,S	0.669214
198	S	S	70.769	3	0.454	0.110, 0.761	130/131	T,Q,A,K,R,L,S,D,G,F	S	46.04	4	0.152	-0.155, 0.294	202/203	Q,A,S,K,R,G,F,L,D,Y,T	0.650567
199	S	R	68.462	3	0.5	0.110, 0.761	130/131	M,I,G,E,P,T,Q,K,R,S	R	44.279	4	0.293	-0.062, 0.447	201/203	Q,R,K,S,M,G,N,E,L,P,H,I,V,W,T	0.646768
200	G	G	77.692	2	0.662	0.235, 1.026	130/131	A,E,D,G,S,C	G	80.729	2	0.653	0.294, 0.849	192/203	C,G,A,S,T,V,E,D	1.03909
201	Q	Q	81.538	2	0.576	0.110, 0.761	130/131	H,D,N,S,V,R,K,E,Q,A	Q	54.688	3	0.477	0.160, 0.629	192/203	L,E,N,D,P,H,T,W,Q,A,S,K,R	0.670706
202	G	G	92.248	5	-0.108	-0.411, 0.110	129/131	R,G,N,S,E,D	G	62.051	1	1.058	0.629, 1.128	195/203	G,A,R,K,S,H,Y,T,E,N,D	0.672654
203	P	P	76.744	1	0.86	0.381, 1.026	129/131	F,Q,A,P,E,R,V,L	P	77.5	1	1.442	0.849, 1.508	200/203	H,Y,T,V,E,F,L,N,P,Q,A,S,R	1.00985
204	G	Q	57.48	1	0.942	0.381, 1.385	127/131	K,Q,P,N,L,R,D,G,H	Q	37.688	1	1.968	1.508, 2.098	199/203	G,Q,A,K,S,R,H,V,T,W,N,L,E,P,D	0.655672
205	A	A	66.142	1	1.108	0.553, 1.385	127/131	C,H,G,V,S,R,K,E,T,P,Q,A	A	43.216	1	3.284	1.508, 3.699	199/203	Q,A,K,R,S,G,M,E,L,F,N,D,P,T,V	0.653382
206	L	L	51.181	1	3.256	1.943, 3.453	127/131	R,Y,S,V,N,L,Q,P,T,F,G,H,I,C	L	32.995	1	2.149	1.508, 2.098	197/203	I,H,V,T,F,L,D,C,Q,S,K,W,Y,N,E,P,G,A,R	0.644673
207	A	P	59.055	1	2.495	1.385, 3.453	127/131	G,F,V,S,L,Q,A,E,T,P	P	37.879	1	2.484	1.508, 3.699	198/203	K,S,Q,C,D,L,F,T,V,H,R,A,G,P,N,E	0.641419
208	S	S	61.417	1	0.863	0.381, 1.026	127/131	G,F,E,P,Q,A,W,Y,R,L,S	S	40.404	1	1.902	1.128, 2.098	198/203	L,F,D,I,T,V,Q,K,S,M,E,N,P,Y,W,A,R,G	0.657863
209	W	W	72.093	1	2.888	1.385, 3.453	129/131	L,S,R,W,P,C,H,G	W	70.854	1	2.048	1.128, 2.098	199/203	Y,W,H,P,L,F,G,M,C,R,S,Q	0.982814
210	E	E	65.891	1	1.104	0.553, 1.385	129/131	V,N,R,K,A,Q,E,G,D	E	44.724	1	0.89	0.447, 1.128	199/203	S,R,K,Q,A,G,M,D,P,L,E,N,V,H	0.678757
211	G	G	44.186	1	3.351	1.943, 3.453	129/131	G,F,I,C,R,S,V,L,A,Q,T,P,E,W	G	28.272	1	3.443	2.098, 3.699	191/203	D,F,L,T,V,H,I,K,S,Q,M,C,P,E,N,W,R,A,G	0.639841
212	R	G	53.077	1	1.609	0.761, 1.943	130/131	K,W,E,A,Q,N,V,R,D,G	G	39.106	1	1.862	1.128, 2.098	179/203	N,E,P,W,V,A,Q,R,S,K,G	0.736779
213	S	S	69.767	2	0.648	0.235, 1.026	129/131	M,I,G,L,N,V,S,R,Y,T,A	S	64.205	1	0.994	0.629, 1.128	176/203	Y,P,N,E,G,R,A,V,T,I,F,M,C,K,S,Q	0.920277
214	S	P	66.667	1	1.372	0.761, 1.943	129/131	I,G,L,S,V,P,E,T,A	P	47.701	1	1.542	0.849, 2.098	174/203	C,G,A,S,K,R,H,I,Y,T,V,L,E,D,P	0.715511
215	A	G	85.039	1	0.809	0.235, 1.026	127/131	V,S,G,D,E,A	G	54.737	1	3.084	1.508, 3.699	190/203	G,R,A,Y,E,C,S,K,Q,T,V,I,H,D,L,F	0.643669
216	L	L	58.268	1	1.657	0.761, 1.943	127/131	G,M,R,V,S,L,Q,A,P,E	L	38.22	1	1.453	0.849, 1.508	191/203	M,G,Q,A,S,R,I,T,V,N,L,E,P,D	0.655935
217	L	L	76.562	1	1.574	0.761, 1.943	128/131	F,G,M,W,A,P,V,S,L,R	L	70.157	1	1.852	1.128, 2.098	191/203	Q,S,C,M,L,F,I,H,T,V,A,R,G,N,E,P,W,Y	0.916342
218	G	G	75.194	1	0.876	0.381, 1.026	129/131	D,Q,E,S,N,G,R	G	51.795	1	1.938	1.128, 2.098	195/203	G,K,S,R,Q,T,H,P,D,N,L,E	0.688818
219	A	A	73.81	1	0.806	0.381, 1.026	126/131	N,S,V,T,P,A,D	A	48.454	1	1.762	1.128, 2.098	194/203	C,G,A,Q,S,K,H,V,T,L,E,N,D,P	0.656469
220	Q	Q	82.54	2	0.672	0.235, 1.026	126/131	L,S,G,K,P,Q	Q	53.368	1	1.422	0.849, 1.508	193/203	T,H,P,N,E,L,M,G,K,S,R,A,Q	0.646571
221	C	H	27.692	1	2.291	1.385, 3.453	130/131	N,L,Y,W,P,E,A,Q,C,H,F,G	H	19.89	1	2.147	1.508, 2.098	181/203	Y,N,E,P,G,A,R,I,H,T,V,L,F,D,C,M,Q,S	0.718258
222	Q	Q	73.077	1	1.423	0.761, 1.943	130/131	Q,A,E,P,K,W,R,L,D,F,M,H,C	Q	51.031	1	1.981	1.128, 2.098	194/203	G,R,A,W,P,N,E,M,C,S,Q,V,T,H,I,F,L	0.698318
223	G	G	75.194	1	0.994	0.381, 1.385	129/131	D,G,K,A,E,P,L,R	G	68.205	1	1.441	0.849, 1.508	195/203	G,A,Q,S,R,H,V,T,E,N,D,P	0.907054
224	V	V	75.385	5	0.09	-0.270, 0.235	130/131	L,S,V,W,E,A,I,G	V	48.744	1	2.041	1.508, 2.098	199/203	N,E,P,W,Y,A,R,G,L,F,D,H,I,V,T,Q,S,K,M	0.646601
225	R	R	78.626	3	0.532	0.110, 0.761	131/131	D,C,G,H,K,T,S,R	R	52.239	1	1.902	1.128, 2.098	201/203	Q,A,S,K,R,G,E,F,N,D,P,H,V,T	0.664399
226	A	A	57.252	1	1.252	0.761, 1.385	131/131	A,Q,T,P,K,R,S,V,D,G	A	42.289	1	1.829	1.128, 2.098	201/203	I,T,V,L,F,D,M,Q,S,K,E,N,P,G,A,R	0.738647
227	P	P	66.412	1	3.428	1.943, 3.453	131/131	F,G,H,I,A,E,T,P,V,S,L,Y	P	48.768	1	2.003	1.508, 2.098	203/203	T,V,I,H,D,L,F,M,S,K,Q,Y,P,E,G,R,A	0.734325
228	P	L	48.855	1	1.907	1.026, 1.943	131/131	E,T,P,Q,W,R,L,S,V,D	L	31.841	1	2.009	1.508, 2.098	201/203	R,A,G,P,E,N,W,S,Q,C,D,F,L,T,V,H,I	0.651745
229	S	S	62.595	1	1.147	0.553, 1.385	131/131	E,D,G,R,S,N	S	40.099	1	1.848	1.128, 2.098	202/203	L,D,I,H,V,T,Q,K,S,M,E,N,P,A,R,G	0.64061
230	D	E	54.198	1	1.298	0.761, 1.943	131/131	R,V,P,E,A,Q,K,H,G,D	D	39.409	1	1.014	0.629, 1.128	203/203	K,R,Q,A,G,D,N,E,F,W,V,I,H	0.72713
231	G	G	70.992	1	1.026	0.553, 1.385	131/131	A,E,T,V,S,N,D,G,I	G	47.783	1	1.504	0.849, 1.508	203/203	G,S,Q,A,T,V,Y,H,I,P,D,N,E	0.673076
232	R	R	79.389	1	0.87	0.381, 1.026	131/131	D,Q,E,S,G,R	R	50.262	1	1.897	1.128, 2.098	191/203	N,E,P,Y,A,R,G,L,F,D,H,I,V,T,Q,K,S	0.63311
233	E	E	73.95	1	1.228	0.553, 1.385	119/131	D,G,E,Q,K,R,N,V	E	47.264	1	1.092	0.629, 1.128	201/203	Q,R,S,K,G,F,E,L,N,D,P,H,V	0.639135
234	S	S	77.692	1	0.995	0.553, 1.385	130/131	G,F,H,D,S,L,N,A,E,T,P	S	59.701	1	1.181	0.629, 1.508	201/203	H,V,T,N,E,L,F,P,D,C,G,A,Q,S,R	0.768432
235	L	L	76.923	1	1.259	0.553, 1.385	130/131	L,N,S,V,R,P,Q,A,G	L	56.5	1	2.327	1.508, 2.098	200/203	I,Y,V,T,L,F,N,P,G,Q,A,S,K,R	0.734501
236	D	D	70.992	1	0.802	0.381, 1.026	131/131	H,G,D,N,S,R,T,E,A	D	45.5	1	1.975	1.128, 2.098	200/203	S,K,Q,M,C,D,L,F,V,T,I,H,R,A,G,P,E,N,Y	0.640917
237	T	T	66.923	4	0.283	-0.100, 0.553	130/131	A,P,T,S,C,G,M	T	48.98	1	1.236	0.849, 1.508	196/203	G,A,R,Y,E,N,P,M,Q,S,K,H,T,V,L,F,D	0.731886
238	G	G	90.769	3	0.335	-0.100, 0.553	130/131	D,A,S,G,R	G	90.576	5	0.079	-0.241, 0.294	191/203	V,P,D,N,F,E,G,R,S	0.997874
239	S	P	52.672	1	0.963	0.381, 1.385	131/131	Y,N,L,V,S,T,P,A,Q,H,I,M,G,F,C	P	37.624	1	1.695	1.128, 2.098	202/203	G,R,A,Y,P,N,E,M,C,S,Q,T,V,H,I,D,F,L	0.714307
240	M	V	28.462	1	3.399	1.943, 3.453	130/131	K,A,E,P,T,V,L,R,G,I,M	R	26.238	1	1.942	1.128, 2.098	202/203	G,R,A,W,P,E,N,M,C,S,K,Q,T,V,D,F,L	0.921861
241	G	G	83.077	1	1.341	0.761, 1.943	130/131	D,G,E,P,R,V,S,N	G	75.743	1	1.45	0.849, 1.508	202/203	T,V,H,P,D,N,L,F,E,G,S,R,A,Q	0.91172
242	P	W	49.618	1	3.274	1.943, 3.453	131/131	W,E,P,Q,L,S,R,C,I,F	W	38.916	1	2.578	1.508, 3.699	203/203	T,W,I,P,N,E,F,L,G,C,K,S,R,Q	0.784312
243	G	Q	30.534	1	3.188	1.943, 3.453	131/131	D,I,G,E,T,P,Q,A,R,S	A	24.138	1	1.412	0.849, 1.508	203/203	I,H,V,T,L,E,D,P,G,M,A,Q,R,S	0.790529
244	D	E	64.885	1	1.636	1.026, 1.943	131/131	R,S,V,T,E,Q,A,K,G,D	E	74.093	2	0.695	0.294, 0.849	193/203	V,T,N,E,P,D,M,G,A,Q,K,S	1.14191
245	C	S	74.809	1	1.37	0.761, 1.943	131/131	C,G,I,D,V,S,L,R,A,Q,P	S	48.958	1	1.211	0.629, 1.508	192/203	I,V,T,E,L,N,D,P,C,G,A,Q,R,S,K	0.65444
246	R	R	75.573	1	1.174	0.553, 1.385	131/131	T,E,P,Q,A,W,K,R,G	R	51.309	1	1.09	0.629, 1.508	191/203	L,P,D,V,T,Q,A,S,K,R,M,G	0.678933
247	G	G	55.556	1	1.893	1.026, 1.943	54/131	P,E,A,N,S,V,D,M,G,C	G	49.01	1	1.687	1.128, 2.098	202/203	P,D,F,E,L,T,V,I,H,K,S,R,A,Q,G	0.882173
248	A	A	60	5	0.029	-0.343, 0.235	55/131	F,V,L,A	E	59.901	1	1.766	1.128, 2.098	202/203	M,G,S,R,K,A,Q,T,V,P,D,N,L,E,F	0.99835
249	R	R	61.818	5	0.088	-0.270, 0.381	55/131	S,N,R,K,A,E	R	66.832	1	1.722	1.128, 2.098	202/203	H,W,T,V,N,E,L,P,D,G,A,Q,S,K,R	1.08111
250	G	G	88.8	2	0.611	0.110, 1.026	125/131	G,R,V,A,Q,E,D	H	22.886	1	3.621	2.098, 3.699	201/203	S,K,Q,C,D,L,F,V,T,H,I,R,A,G,P,E,N,Y,W	0.257725
251	D	E	61.905	1	1.424	0.761, 1.943	126/131	D,G,Q,T,E,P,K,V,L,N	D	13.74	1	3.698	2.098, 3.699	131/203	K,S,Q,M,D,F,L,V,T,I,R,A,G,P,N,E,W	0.221953
252	T	R	55.2	1	0.835	0.381, 1.026	125/131	T,Q,K,R,N,S,D,I,G	H	22.564	1	3.293	1.508, 3.699	195/203	D,L,F,V,T,I,H,K,S,Q,M,P,E,N,R,A,G	0.408768
253	Y	H	44.531	1	2.063	1.026, 1.943	128/131	D,C,G,F,H,W,A,Q,P,S,N,Y,R	M	24.064	1	2.226	1.508, 2.098	187/203	T,V,H,I,D,F,L,M,C,K,S,Y,P,N,E,G,A	0.540388
254	A	A	47.244	1	1.255	0.761, 1.385	127/131	S,V,K,W,A,E,P,T,G,M,I	A	53.333	1	2.325	1.128, 3.699	30/203	G,R,A,Q,T,V,D,F	1.12888
255	V	M	40.769	1	2.911	1.385, 3.453	130/131	I,M,H,G,L,V,S,E,T,P,A	V	74.074	1	2.002	0.849, 3.699	27/203	W,V,H,P,G,M,K,S	1.81692
256	E	E	90.164	4	0.163	-0.189, 0.381	122/131	G,D,L,V,E,P,A,K	E	45.5	1	1.402	0.849, 1.508	200/203	L,E,P,H,V,T,Q,A,S,K,R,G	0.504636
257	K	K	70.543	1	0.845	0.381, 1.026	129/131	E,T,Q,A,K,R,L,V,M	K	46.766	1	1.35	0.849, 1.508	201/203	N,E,P,Y,A,R,G,L,H,I,V,Q,S,K,C,M	0.662943
258	E	E	72.868	1	1.187	0.553, 1.385	129/131	D,M,G,C,P,E,T,Q,K,R,N,S,V	E	70.5	1	1.218	0.629, 1.508	200/203	G,M,R,S,K,A,Q,V,T,D,P,L,E,N	0.967503
259	G	G	72.868	1	1.355	0.761, 1.943	129/131	Q,A,E,T,R,S,V,G,I	G	43.085	1	1.864	1.128, 2.098	188/203	Y,T,V,I,P,L,E,G,M,C,K,S,R,A,Q	0.591275
260	G	G	54.264	1	1.643	1.026, 1.943	129/131	G,F,A,P,E,T,K,R,S,L,N	G	70.312	1	1.205	0.629, 1.508	192/203	G,R,S,K,A,Q,V,T,H,D,P,E,L,F,N	1.29574
261	K	K	80.769	1	1.05	0.553, 1.385	130/131	L,R,K,T,P,E,Q	K	44.086	1	2.055	1.508, 2.098	186/203	H,Y,L,E,N,D,P,G,Q,A,S,R,K	0.545828
262	Q	Q	69.767	2	0.599	0.110, 0.761	129/131	G,H,Q,E,T,P,K,R,L,N	Q	33.155	1	2.437	1.508, 2.098	187/203	H,V,T,N,E,P,D,G,A,Q,K,S,R	0.475225
263	G	G	66.667	1	1.656	1.026, 1.943	129/131	Y,S,V,A,T,G,H,D	G	29.787	1	3.612	2.098, 3.699	47/203	K,S,R,A,G,D,P,L,E,Y,T,W,V,H	0.446803
264	G	G	72.093	1	2.063	1.026, 1.943	129/131	A,P,R,S,L,D,F,G,I,H	G	74.432	1	1.963	1.128, 2.098	176/203	A,Q,S,K,R,G,M,E,L,N,D,P,H,V,T	1.03244
265	P	P	72.519	1	1.172	0.553, 1.385	131/131	L,S,V,Y,K,P,A,I,G	P	55.932	1	1.985	1.128, 2.098	177/203	G,Q,A,S,R,I,V,T,E,L,N,D,P	0.771274
266	R	R	83.721	5	0.077	-0.270, 0.235	129/131	T,K,W,G,R	R	58.757	1	1.611	1.128, 2.098	177/203	T,W,V,N,L,E,P,D,G,Q,K,S,R	0.701819
267	E	E	70.543	5	0.072	-0.270, 0.235	129/131	S,G,R,D,Q,A,E	E	68.927	1	1.227	0.629, 1.508	177/203	M,G,C,K,S,Q,A,V,T,D,N,L,E	0.977092
268	M	M	73.643	5	0.1	-0.189, 0.235	129/131	T,S,V,L,G,M,R	M	62.745	1	1.826	1.128, 2.098	153/203	R,S,K,A,M,G,D,L,E,T,V,I	0.852016
269	D	D	64.341	1	0.966	0.381, 1.385	129/131	D,G,H,A,P,E,Y,V,S,N	D	50.254	1	1.932	1.128, 2.098	197/203	P,D,N,E,V,T,Y,H,I,S,K,R,Q,A,G	0.781057
270	W	L	67.442	1	1.62	0.761, 1.943	129/131	R,V,S,L,Q,P,W,F	L	77.57	1	1.737	0.849, 2.098	107/203	R,S,Q,P,E,F,L,V,W	1.15017
271	G	G	86.047	1	1.609	0.761, 1.943	129/131	D,G,F,H,Q,A,E,W,K,R	G	88.785	1	1.32	0.629, 1.508	107/203	W,G,A,Q,E,R,D	1.03182
272	W	W	71.318	1	3.313	1.943, 3.453	129/131	L,Y,R,K,W,A,Q,E,C,F	W	84.112	1	3.272	2.098, 3.699	107/203	W,E,L,F,M,Q,A,R	1.17939
273	K	K	82.946	1	1.023	0.553, 1.385	129/131	D,M,G,K,E,T,P,A,N,S	K	54.545	1	0.998	0.629, 1.128	198/203	D,P,E,N,T,V,H,K,S,R,A,Q,G	0.657597
274	E	E	80.315	3	0.512	0.110, 0.761	127/131	S,P,E,A,Q,M,G,D	E	76.65	1	1.118	0.629, 1.508	197/203	G,A,R,E,N,P,C,M,Q,S,K,H,T,V,L,D	0.954367
275	L	L	68.504	1	2.624	1.385, 3.453	127/131	R,V,S,L,A,P,E,W,F,I	L	72.396	1	1.28	0.849, 1.508	192/203	Q,A,K,S,R,M,F,E,L,P,V,W	1.05681
276	P	P	71.094	1	2.598	1.385, 3.453	128/131	E,P,A,L,S,R,C,F	P	46.632	4	0.282	0.043, 0.447	193/203	K,R,S,A,C,D,P,F,E,L,N,T,V	0.65592
277	G	G	82.812	1	0.838	0.235, 1.026	128/131	K,E,A,S,R,G	G	88.083	5	0.033	-0.241, 0.160	193/203	G,A,K,S,R,T,W,E,P,D	1.06365
278	E	E	77.519	2	0.626	0.235, 1.026	129/131	Q,A,E,K,G,M,R	E	45.312	5	0.085	-0.155, 0.160	192/203	C,M,G,Q,A,K,S,I,V,T,N,E	0.584528
279	E	E	76.923	3	0.361	-0.001, 0.553	130/131	G,H,D,S,R,K,Q,A,E,T	E	86.364	6	-0.256	-0.455,-0.155	198/203	D,L,E,H,S,K,R,A,Q,G	1.12273
280	A	A	64.615	2	0.617	0.235, 0.761	130/131	D,I,T,P,Q,A,R,Y,N,S,V	A	42.079	3	0.45	0.160, 0.629	202/203	N,E,F,P,D,H,I,T,V,Y,A,S,R	0.651226
281	W	W	88.462	1	1.361	0.553, 1.943	130/131	W,P,S,C,L,G	W	69.154	1	1.266	0.629, 1.508	201/203	H,W,E,L,D,P,C,G,Q,S,R,K	0.781737
282	E	E	76.923	1	0.844	0.381, 1.026	130/131	D,M,G,T,E,Q,K,N,V,S	E	49.505	5	-0.041	-0.241, 0.043	202/203	D,N,L,E,T,V,I,H,S,K,Q,M,G	0.643566
283	R	R	52.672	1	0.817	0.381, 1.026	131/131	G,D,R,K,A,Q,T,P	T	37.313	7	-0.466	-0.624,-0.390	201/203	G,Q,A,R,K,S,T,P	0.708403
284	E	E	49.618	1	1.028	0.553, 1.385	131/131	A,Q,T,E,S,L,R,D,G	A	33.333	6	-0.269	-0.455,-0.155	201/203	G,S,Q,A,V,T,D,L,E	0.671792
285	V	V	55.725	1	0.962	0.381, 1.385	131/131	I,M,G,R,L,V,E,A,K,W	M	45.274	7	-0.439	-0.572,-0.319	201/203	I,V,L,E,M,G,A,K,R	0.812454
286	A	A	64.122	1	0.8	0.381, 1.026	131/131	A,T,F,G,H,R,V	G	46.766	6	-0.236	-0.455,-0.155	201/203	R,A,G,T,V,H	0.729328
287	L	F	60.305	1	1.498	0.761, 1.943	131/131	H,F,C,A,Y,L,V,S	F	45.32	4	0.166	-0.155, 0.294	203/203	C,S,H,V,Y,L,F,P	0.751513
288	R	R	74.046	3	0.364	-0.001, 0.553	131/131	G,M,R,Q,E,K	R	48.02	6	-0.149	-0.319,-0.062	202/203	T,E,N,D,G,A,Q,K,R,S	0.648516
289	P	S	44.275	2	0.72	0.235, 1.026	131/131	Q,T,P,E,S,L	E	39.109	6	-0.22	-0.390,-0.062	202/203	Q,S,L,E,P,D,T,V	0.88332
290	Q	Q	84.733	4	0.196	-0.189, 0.381	131/131	C,R,H,Y,K,E,Q	Q	55.224	5	-0.1	-0.319, 0.043	201/203	D,N,E,Y,H,R,S,K,Q,A,C	0.651741
291	S	S	52.344	1	1.974	1.026, 1.943	128/131	L,S,T,P,A,H,M,I,C	V	65.116	7	-0.506	-0.673,-0.390	129/203	A,S,G,M,L,D,P,I,V	1.244
292	V	G	46.154	1	1.485	0.761, 1.943	130/131	G,W,T,E,A,N,S,V,R	V	92.437	9	-0.87	-0.960,-0.837	119/203	E,A,G,V,C	2.00279
293	G	G	86.822	3	0.452	-0.001, 0.761	129/131	M,G,C,E,P,A,R,V	K	50	3	0.522	0.160, 0.629	112/203	K,R,Q,G,M,C,L,F,E,N,V	0.575891
294	G	G	83.721	1	1.144	0.553, 1.385	129/131	E,A,K,D,R,G	T	37.778	6	-0.214	-0.390,-0.062	180/203	T,V,H,P,E,G,C,S,A	0.451237
295	G	E	39.062	1	0.952	0.381, 1.385	128/131	V,R,Q,A,E,P,C,G,M,D	G	87.31	5	-0.031	-0.319, 0.160	197/203	N,E,W,H,R,S,A,G	2.23516
296	A	A	60.156	1	1.339	0.761, 1.943	128/131	D,I,C,T,P,Q,A,K,R,L,V	G	38.5	2	0.654	0.294, 0.849	200/203	I,V,T,N,L,P,G,A,R,K	0.640003
297	R	G	54.331	1	0.836	0.381, 1.026	127/131	G,D,R,V,A,P,T,E,K	G	35.354	3	0.494	0.160, 0.629	198/203	D,E,L,T,K,R,Q,A,G,C	0.650715
298	E	Q	44.186	2	0.573	0.110, 0.761	129/131	S,R,E,T,P,A,Q,G	E	84.184	6	-0.215	-0.390,-0.062	196/203	D,E,V,R,A,G,M,C	1.90522
299	S	SV	27.344	1	1.328	0.761, 1.943	128/131	D,M,I,A,E,S,V,L	A	68.205	6	-0.199	-0.390,-0.062	195/203	I,V,T,L,E,D,P,A,S	2.49433
300	A	G	50.388	1	1.082	0.553, 1.385	129/131	G,V,R,K,Q,A,E,T	L	45.455	5	-0.072	-0.319, 0.043	198/203	T,V,P,L,E,G,R,A,Q	0.9021
301	P	P	66.412	1	0.958	0.381, 1.385	131/131	F,G,H,I,C,Y,S,L,A,P	DP	42.5	6	-0.289	-0.455,-0.155	200/203	Y,I,D,P,L,E,F,G,C,S,A	0.639945
302	L	L	87.023	2	0.556	0.110, 0.761	131/131	M,I,F,L,P,E,W	L	79.208	5	0.031	-0.241, 0.160	202/203	I,W,V,L,P,M,K,R	0.910196
303	K	K	65.649	4	0.157	-0.189, 0.381	131/131	D,G,K,E,T,P,A,Q,N,S	K	42.574	8	-0.596	-0.719,-0.516	202/203	Q,A,K,I,H,V,T,N,E,D	0.648509
304	G	G	79.389	4*	0.233	-0.189, 0.553	131/131	Q,A,K,G,R	G	51.485	7	-0.567	-0.719,-0.455	202/203	L,E,G,M,Q,A,R,K	0.648516
305	K	K	80.153	5	-0.093	-0.411, 0.110	131/131	F,M,I,R,V,Q,K	K	52.475	7	-0.522	-0.673,-0.455	202/203	R,K,A,Q,M,E,T,I	0.654685
306	A	A	64.122	2	0.596	0.235, 0.761	131/131	Q,A,T,E,P,V,L,D,G,H	A	44.059	6	-0.327	-0.516,-0.241	202/203	A,E,T,M,V,G	0.687112
307	L	L	71.756	1	0.938	0.381, 1.385	131/131	M,F,C,T,P,R,L,S,V	L	46.535	6	-0.303	-0.516,-0.155	202/203	C,M,A,Q,K,S,H,V,F,E,L,P	0.648517
308	G	G	80.916	2	0.589	0.110, 0.761	131/131	V,G,M,R,K,A,E	G	51.485	6	-0.182	-0.390,-0.062	202/203	R,S,K,A,G,D,E,N,Y,V	0.636277
309	K	K	77.099	2	0.737	0.235, 1.026	131/131	M,G,R,V,E,Q,A,K	K	57.789	4	0.289	0.043, 0.447	199/203	P,E,L,Y,H,I,R,K,S,Q,M,G,C	0.749543
310	E	E	75.573	4	0.207	-0.189, 0.381	131/131	K,P,E,Q,A,V,R,D,I,G	E	50.754	3	0.376	0.043, 0.447	199/203	T,V,N,L,F,E,P,D,C,G,Q,A,K,S	0.671589
311	E	G	60.769	1	1.8	1.026, 1.943	129/131	D,G,X,E,Q,K,R,S,V	G	43.434	1	0.838	0.447, 1.128	197/203	C,M,G,A,Q,S,R,K,V,X,F,E,P,D	0.714739
312	I	V	59.375	1	2.903	1.385, 3.453	128/131	F,G,H,I,M,S,V,L,A,Q	V	39.796	1	2.173	1.508, 2.098	196/203	H,I,V,T,L,D,M,Q,S,K,N,E,P,G,A,R	0.670248
313	A	P	59.231	1	2.536	1.385, 3.453	130/131	K,A,P,T,V,S,N,L,C,F,I	P	39.286	1	1.569	0.849, 2.098	196/203	G,Q,A,R,S,K,I,H,T,V,N,L,E,P,D	0.663268
314	L	Q	86.154	3	0.452	-0.001, 0.761	130/131	D,G,K,Q,A,P,E,S,L,R	Q	72.308	3	0.541	0.160, 0.629	195/203	L,E,N,D,P,H,I,V,T,A,Q,R,S,G,M	0.839288
315	G	E	43.077	1	1.165	0.553, 1.385	130/131	D,K,E,Q,N,L,G	E	38.506	1	1.5	0.849, 2.098	174/203	N,L,E,P,D,H,T,A,Q,K,R,G	0.893888
316	G	R	62.308	1	1.288	0.761, 1.943	130/131	E,K,R,L,V,S,D,G	R	42.938	1	1.392	0.849, 1.508	177/203	Y,V,T,H,P,E,N,G,K,S,R,Q,A	0.689125
317	G	G	86.719	1	1.337	0.761, 1.943	128/131	D,G,M,Q,P,E,R,V,N	G	45.226	4	0.191	-0.062, 0.294	199/203	D,N,E,K,R,S,Q,G	0.521524
318	G	GR	42.188	1	1.523	0.761, 1.943	128/131	I,H,G,R,S,E,T,P,Q,K	E	29.146	3	0.462	0.160, 0.629	199/203	G,A,S,K,R,H,L,E,N,D,P	0.69086
319	F	F	53.125	1	3.401	1.943, 3.453	128/131	D,M,H,I,F,A,L,V,S	D	37.931	5	0.068	-0.155, 0.160	203/203	V,I,H,D,N,L,E,F,M,G,S	0.713995
320	C	C	44.961	1	3.347	1.943, 3.453	129/131	Y,S,L,Q,T,P,W,F,G,I,C	F	38.916	5	0.047	-0.241, 0.160	203/203	T,W,Y,P,F,G,C,S	0.86555
321	V	V	72.093	1	1.165	0.553, 1.385	129/131	F,G,I,M,V,S,L,A,P,E	V	80.788	6	-0.308	-0.516,-0.241	203/203	I,V,M,L,F,A,P	1.12061
322	H	Q	75.194	5	0.097	-0.270, 0.381	129/131	H,R,S,N,A,Q,P,E,K	Q	43.842	6	-0.209	-0.455,-0.062	203/203	P,F,L,V,H,K,R,S,Q,A,G	0.583052
323	R	G	63.566	1	3.399	1.943, 3.453	129/131	G,I,D,V,S,N,R,K,A,Q,E,T	G	70.443	4	0.193	-0.062, 0.294	203/203	D,E,N,V,S,R,A,Q,G	1.10819
324	E	E	78.74	3	0.492	-0.001, 0.761	127/131	D,Q,A,E,P,S,L	E	44.335	7	-0.527	-0.673,-0.455	203/203	V,I,D,N,E,L,G,A,Q	0.563056
325	P	P	87.597	1	0.912	0.381, 1.385	129/131	A,E,P,F,R,S,L	P	48.756	2	0.609	0.294, 0.849	201/203	S,M,N,E,F,L,P,I,T,V	0.556594
326	P	P	66.923	1	2.678	1.385, 3.453	130/131	F,G,L,V,S,R,E,P,A	K	42.079	5	-0.089	-0.319, 0.043	202/203	K,R,S,Q,A,M,P,F,E,L,V	0.628767
327	G	G	78.462	1	1.412	0.761, 1.943	130/131	W,E,P,S,R,D,I,G	G	46.535	5	0.009	-0.241, 0.160	202/203	I,T,E,N,G,M,A,K,R,S	0.59309
328	A	A	66.406	5	-0.043	-0.343, 0.110	128/131	G,S,V,A,T,P	A	88.614	9	-0.81	-0.903,-0.761	202/203	P,A,V,T	1.33443
329	H	Q	46.154	3	0.36	-0.001, 0.553	130/131	P,Q,A,L,V,Y,R,C,I,H	A	42.574	8	-0.605	-0.719,-0.516	202/203	I,H,V,L,P,C,A,Q,R	0.922434
330	G	G	71.756	4	0.299	-0.100, 0.553	131/131	D,L,C,N,S,V,G	G	45.05	7	-0.443	-0.624,-0.319	202/203	V,E,N,D,C,G,A,S,K	0.627822
331	S	P	74.219	2	0.651	0.235, 1.026	128/131	T,P,A,H,Y,L,S	S	42	7	-0.445	-0.572,-0.390	200/203	N,L,P,T,Y,R,K,S	0.565893
332	C	C	60.305	1	0.784	0.235, 1.026	131/131	W,T,P,A,C,S,Y	C	82.759	6	-0.151	-0.390, 0.043	203/203	P,S,C,W,T,Y	1.37234
333	H	Q	61.832	3	0.522	0.110, 0.761	131/131	H,D,L,R,K,P,E,Q	G	45.813	7	-0.432	-0.624,-0.319	203/203	L,E,D,P,H,Q,R,G	0.740927
334	R	R	67.939	5	-0.006	-0.343, 0.235	131/131	R,I,L,S,Q,K	R	43.842	7	-0.542	-0.719,-0.455	203/203	S,R,K,F,Y,H	0.645314
335	A	A	80	5	0.028	-0.270, 0.235	130/131	V,S,I,A,Q,P,T	A	51.232	6	-0.153	-0.319,-0.062	203/203	P,D,N,V,T,K,S,A,Q,M,C	0.6404
336	A	A	71.538	3	0.505	0.110, 0.761	130/131	G,D,S,V,N,A,T,P	A	43.069	7	-0.367	-0.516,-0.241	202/203	A,S,G,L,E,N,D,P,V	0.602044
337	Q	Q	76.154	5	0.055	-0.270, 0.235	130/131	P,E,Q,H,G	Q	71.053	6	-0.22	-0.390,-0.062	190/203	E,P,D,H,W,T,A,Q,S,K	0.933017
338	S	P	35.878	1	2.481	1.385, 3.453	131/131	F,I,D,V,S,L,A,Q,P,T,W	P	26.064	1	1.9	1.128, 2.098	188/203	R,S,K,A,Q,G,M,D,P,F,L,W,T,H,I	0.726462
339	R	R	85.385	8	-0.739	-0.898,-0.633	130/131	R,P	R	55.615	7	-0.512	-0.673,-0.455	187/203	G,A,Q,S,R,K,I,T,N,P	0.651344
340	G	G	86.154	8	-0.621	-0.836,-0.473	130/131	G,F,L	G	53.96	7	-0.386	-0.572,-0.319	202/203	I,T,F,L,P,G,M,A,S	0.62632
341	A	A	94.615	8	-0.645	-0.800,-0.530	130/131	A,P,T	A	60.891	8	-0.638	-0.761,-0.572	202/203	G,M,A,R,H,T,L,N,P	0.643566
342	S	S	87.786	7	-0.384	-0.584,-0.270	131/131	L,S,M,G,D,P	S	56.931	6	-0.34	-0.516,-0.241	202/203	M,G,Q,S,K,R,I,H,L,E,D	0.64852
343	L	L	94.656	5	-0.099	-0.411, 0.110	131/131	S,L,F,M,R,I	L	97.03	8	-0.72	-0.837,-0.624	202/203	F,L,S,P,I,M	1.02508
344	L	L	96.947	7	-0.37	-0.633,-0.189	131/131	H,L,V,P	L	93.564	8	-0.586	-0.761,-0.516	202/203	V,I,H,P,L	0.965105
345	Q	Q	82.443	7	-0.515	-0.723,-0.411	131/131	R,H,L,Q,P	Q	53.202	7	-0.372	-0.572,-0.241	203/203	P,E,L,V,H,K,R,Q,A,M	0.645319
346	R	R	90.84	7	-0.389	-0.633,-0.270	131/131	Q,K,R,H	R	58.621	7	-0.406	-0.572,-0.319	203/203	H,K,S,R,Q,L,E	0.645321
347	L	L	100	9	-0.93	-1.028,-0.898	131/131	L	L	100	9	-1.003	-1.044,-0.984	203/203	L	1
348	H	H	86.047	7	-0.526	-0.723,-0.411	129/131	Q,H,S,N	H	56.158	8	-0.745	-0.837,-0.673	203/203	H,S,N,Q	0.652643
349	N	N	88.55	7	-0.422	-0.633,-0.270	131/131	A,E,G,M,N	N	56.436	7	-0.381	-0.572,-0.241	202/203	G,E,Q,N,A,R,K	0.637335
350	G	G	91.603	4	0.132	-0.270, 0.381	131/131	G,R,V,A,E,T	G	83.251	2	0.664	0.294, 0.849	203/203	G,A,Q,K,R,T,E,D	0.908824
351	N	E	32.061	1	1.316	0.761, 1.943	131/131	G,D,V,S,N,R,K,Q,A,E,T	E	27.363	1	1.24	0.849, 1.508	201/203	H,I,V,T,N,E,P,D,M,G,Q,A,R,S,K	0.853467
352	A	A	75.573	3	0.497	0.110, 0.761	131/131	G,R,V,S,T,E,A,K	A	48	1	0.987	0.629, 1.128	200/203	A,Q,R,S,K,C,G,E,F,D,H,V,T,Y	0.635147
353	S	S	85.496	6	-0.266	-0.530,-0.100	131/131	A,T,P,M,S,L	S	55.838	5	0.075	-0.155, 0.160	197/203	G,Q,A,S,K,H,W,V,T,E,L,N,D,P	0.653107
354	P	P	85.496	6	-0.281	-0.584,-0.100	131/131	G,R,S,P,D,K	P	66	2	0.639	0.294, 0.849	200/203	Y,H,P,D,N,E,L,G,C,R,S,K,A,Q	0.771966
355	P	P	90.076	5	0.042	-0.343, 0.235	131/131	P,L,V	P	81.095	2	0.599	0.294, 0.849	201/203	V,T,H,D,P,E,L,N,S,R,A,Q	0.900295
356	R	R	84.615	7	-0.504	-0.723,-0.343	130/131	E,Q,M,R,G	R	55.224	3	0.462	0.160, 0.629	201/203	P,D,N,F,L,E,T,H,R,S,Q,A,M,G	0.65265
357	V	V	85.271	7	-0.379	-0.633,-0.270	129/131	V,H,G,D,E,P,Q	V	92.04	8	-0.58	-0.719,-0.516	201/203	P,N,E,V,Y,I,R,A,G	1.07938
358	P	P	87.023	6	-0.244	-0.530,-0.100	131/131	K,P,E,G,R	P	58.621	5	-0.034	-0.241, 0.160	203/203	A,Q,R,K,S,C,G,P,T	0.673627
359	S	S	83.969	7	-0.346	-0.584,-0.189	131/131	S,N,G,H,R,E	S	54.68	7	-0.479	-0.624,-0.390	203/203	V,H,D,E,N,G,S,R,A	0.651193
360	P	P	85.496	5	-0.044	-0.343, 0.110	131/131	Q,P,H,V,S,L,N	P	92.118	6	-0.315	-0.516,-0.155	203/203	S,K,A,D,P,F,L,N,V	1.07745
361	P	P	83.969	1	0.928	0.381, 1.385	131/131	R,S,L,P,F,M,H,C	P	91.626	6	-0.314	-0.516,-0.155	203/203	P,S,N,L,M,T,G	1.09119
362	P	P	82.443	4	0.182	-0.189, 0.381	131/131	G,R,S,N,L,P,T	P	59.113	4	0.317	0.043, 0.447	203/203	M,G,R,K,S,Q,T,V,Y,I,P,E,F,L	0.717017
363	A	A	85.496	5	-0.044	-0.343, 0.110	131/131	V,S,T,E,A,I,G,D	A	54.187	2	0.69	0.294, 0.849	203/203	G,M,R,S,Q,A,T,I,D,P,L,F,N	0.633796
364	P	P	84.496	5	-0.107	-0.411, 0.110	129/131	A,Q,P,T,S,G,R	P	59.204	6	-0.168	-0.390,-0.062	201/203	S,R,A,G,M,P,L,F,N,T,V,I	0.700672
365	E	E	89.147	6	-0.243	-0.530,-0.100	129/131	K,Q,E,S,G,R,I	E	57	6	-0.121	-0.390, 0.043	200/203	S,Q,A,G,D,P,E,F,Y,W,V,H	0.639393
366	P	P	88.372	6	-0.302	-0.584,-0.100	129/131	L,S,P,A	P	78.462	3	0.372	0.043, 0.629	195/203	T,G,H,P,S,D,A	0.88786
367	P	P	79.07	2	0.632	0.235, 1.026	129/131	G,Q,A,P,T,R,S,L,N	P	59.162	3	0.382	0.043, 0.629	191/203	R,K,S,Q,A,G,D,P,E,L,N,T	0.748223
368	W	W	86.047	2*	0.59	-0.001, 1.026	129/131	L,V,I,H,G,W,T	W	79.429	1	2.395	1.508, 3.699	175/203	W,V,I,H,P,L,F,N,G,R,Q,A	0.923089
369	H	H	74.336	4	0.305	-0.100, 0.553	113/131	K,P,L,Y,H	H	47.753	1	1.082	0.629, 1.508	178/203	H,I,T,Y,N,F,E,L,P,Q,A,R,K,S	0.642394
370	C	C	91.818	1	1.435	0.553, 1.943	110/131	T,D,R,H,Y,C,S	C	57.627	1	1.229	0.629, 1.508	177/203	C,M,G,Q,R,S,K,H,T,V,Y,N,L,P,D	0.627622
371	G	G	100	7	-0.401	-0.926,-0.189	19/131	G	P	38.095	1	1.106	0.629, 1.508	84/203	T,V,H,P,E,L,G,S,A,Q	0.38095
372	D	D	100	7	-0.49	-0.952,-0.270	19/131	D	D	41.538	1	1.629	0.849, 2.098	65/203	H,I,V,T,N,L,P,D,A,R,K,S	0.41538
373	R	R	100	7	-0.488	-0.952,-0.270	19/131	R	N	40.323	1	1.17	0.629, 1.508	62/203	S,R,K,A,Q,V,T,Y,H,I,P,D,N,E,L	0.40323
374	G	G	95.556	3*	0.481	-0.270, 1.026	45/131	A,G	GV	26.786	1	1.686	0.849, 2.098	56/203	A,R,S,G,E,P,D,I,T,V	0.280317
375	D	D	100	8	-0.723	-0.996,-0.584	45/131	D	D	26.786	1	3.586	2.098, 3.699	56/203	A,R,G,E,P,Y,Q,S,M,L,F,D,H,I,V,T	0.26786
376	C	R	58.696	1	1.067	0.235, 1.385	46/131	R,C,L,W	N	35.484	1	0.802	0.294, 1.128	62/203	A,S,R,K,C,N,L,P,D,H,V,W,T	0.604539
377	G	G	89.655	3	0.347	-0.100, 0.553	116/131	A,N,L,S,V,G	G	42.718	1	1.257	0.629, 1.508	103/203	T,Y,H,I,P,D,N,F,L,G,K,R,S,Q,A	0.476471
378	D	D	83.2	4	0.16	-0.189, 0.381	125/131	D,S,V,L,N,Q,E,P	D	43.269	1	1.32	0.629, 1.508	104/203	M,G,S,R,K,V,T,I,H,P,D,N,E,L	0.52006
379	R	R	76.984	3	0.405	-0.001, 0.553	126/131	N,L,S,R,K,E,Q,H,G	R	40.741	1	1.101	0.629, 1.508	108/203	A,Q,R,S,K,C,L,D,P,H,Y,V,W	0.529214
380	G	G	90.769	4*	0.217	-0.189, 0.553	130/131	S,G,R,K,A,P	G	61.538	1	1.249	0.629, 1.508	156/203	G,R,S,K,Q,A,V,T,H,I,P,N,E,L	0.677963
381	D	D	100	7	-0.496	-0.952,-0.270	14/131	D	D	63.855	1	0.854	0.447, 1.128	166/203	M,A,Q,K,R,S,I,T,N,L,F,E,P,D	0.63855
382	V	G	57.143	1	1.19	0.110, 1.943	14/131	V,R,G	R	50.602	1	1.11	0.629, 1.508	166/203	G,K,R,S,Q,A,T,V,P,F,L	0.885533
383	G	G	85.714	1	1.455	0.235, 1.943	14/131	V,R,G	G	62.791	1	1.519	0.849, 2.098	172/203	G,K,R,S,Q,A,T,V,Y,H,I,P,N,F,E	0.732564
384	D	D	80.153	4	0.265	-0.100, 0.553	131/131	K,Q,A,E,P,S,N,R,D	D	61.714	1	1.027	0.629, 1.128	175/203	Q,K,S,C,F,L,D,H,I,V,T,A,G,E,N,P	0.769952
385	R	R	77.099	2	0.64	0.235, 1.026	131/131	R,V,S,L,A,Q,E,T,P,K,H	R	60.571	1	1.167	0.629, 1.508	175/203	G,A,Q,S,K,R,I,H,T,V,F,L,P	0.785626
386	G	G	65.649	1	1.204	0.553, 1.385	131/131	H,G,F,Y,S,P,E,A	G	49.143	1	1.15	0.629, 1.508	175/203	A,S,K,R,G,M,L,E,D,P,T	0.748572
387	D	D	80.916	2	0.728	0.235, 1.026	131/131	D,H,W,E,P,Q,N,V,R	D	63.006	1	1.186	0.629, 1.508	173/203	S,K,Q,D,F,L,T,V,H,I,R,A,G,P,E,Y	0.778659
388	K	K	80.153	5	0.101	-0.270, 0.381	131/131	S,R,K,W,Q,A,P,G	K	62.222	2	0.709	0.294, 0.849	180/203	D,P,F,E,L,T,I,H,R,K,S,Q,A,G	0.77629
389	Q	Q	85.496	5	-0.056	-0.343, 0.110	131/131	P,T,Q,A,R,D,H,G	Q	58.549	1	1.311	0.849, 1.508	193/203	H,I,T,N,F,L,E,P,D,G,Q,A,K,R,S	0.684816
390	Q	Q	75.573	4	0.163	-0.189, 0.381	131/131	Q,P,K,H,R,S,L	Q	54.688	1	1.089	0.629, 1.508	192/203	N,F,E,L,P,D,H,T,V,Q,A,K,S,G	0.723645
391	G	V	45.038	1	1.43	0.761, 1.943	131/131	S,V,Q,A,T,E,P,K,G,H,I,D	V	35.385	1	2.123	1.508, 2.098	195/203	G,A,R,E,N,P,C,M,Q,S,K,H,I,T,V,L,F	0.78567
392	M	V	39.695	1	2.913	1.385, 3.453	131/131	C,M,G,W,T,P,E,Q,A,N,V	V	28.205	1	2.621	1.508, 3.699	195/203	P,F,L,N,Y,V,T,I,R,S,A,Q,G,M	0.710543
393	A	A	73.282	1	0.926	0.381, 1.385	131/131	L,S,V,K,P,T,E,A,H,G,D	A	52.308	1	1.475	0.849, 1.508	195/203	G,K,S,Q,A,V,T,I,H,P,E,F,L,N	0.713791
394	R	R	88.55	6	-0.221	-0.473,-0.001	131/131	N,R,K,P,T,A,Q,G	R	65.128	1	1.128	0.629, 1.508	195/203	T,V,H,P,L,N,G,M,R,K,S,Q,A	0.735494
395	G	G	90.076	3	0.39	-0.001, 0.761	131/131	R,G,N,S,E,W	G	57.732	1	0.835	0.447, 1.128	194/203	V,T,H,D,P,E,N,G,M,C,K,S,A,Q	0.640925
396	R	R	93.077	7	-0.544	-0.763,-0.411	130/131	Q,P,R,N	R	63.855	5	0.049	-0.241, 0.160	166/203	D,P,E,L,N,H,K,R,G	0.686045
397	G	G	98.413	8	-0.616	-0.836,-0.473	126/131	G,A,E	G	65.882	5	0.049	-0.241, 0.160	170/203	S,A,G,C,P,F,L,N,W,T	0.669444
398	P	S	80.469	7	-0.541	-0.723,-0.411	128/131	A,E,P,T,F,S,V	S	66.162	4	0.206	-0.062, 0.294	198/203	P,L,E,F,Y,V,T,I,K,S,A,G	0.822205
399	Q	P	79.688	6	-0.183	-0.473,-0.001	128/131	L,S,H,P,Q	P	63.636	2	0.752	0.294, 0.849	198/203	Q,A,K,S,G,L,F,P,H,I,T,V	0.798564
400	W	W	76.923	1	2.378	1.385, 3.453	130/131	I,F,G,P,K,W,Y,R,L,S,V	W	53.769	1	1.809	1.128, 2.098	199/203	G,A,R,W,E,N,P,M,K,S,H,I,T,V,L,D	0.698998
401	K	K	84.733	5	-0.025	-0.343, 0.235	131/131	Q,K,G,H,R,N	K	59.5	3	0.438	0.160, 0.629	200/203	T,E,P,D,G,A,Q,R,K,S	0.702206
402	R	R	88.462	7	-0.437	-0.679,-0.270	130/131	K,P,E,S,R	R	66.169	1	1.356	0.849, 1.508	201/203	V,T,H,P,N,L,E,M,G,R,S,K,Q,A	0.747993
403	G	G	94.656	5	0.084	-0.270, 0.381	131/131	A,E,D,W,G,S,N	G	57.143	1	0.885	0.447, 1.128	203/203	Y,V,T,H,D,E,F,N,G,C,R,S,K,Q,A	0.603691
404	A	T	61.069	2	0.645	0.235, 1.026	131/131	I,H,G,T,P,A,S,V	T	36.946	2	0.705	0.294, 0.849	203/203	S,K,Q,M,C,D,L,V,T,I,R,A,G,P,N,E	0.604988
405	R	R	89.313	6	-0.206	-0.473,-0.001	131/131	H,G,Y,R,S,T,A,W	R	74.863	2	0.75	0.294, 0.849	183/203	D,P,E,L,W,H,R,S,K,Q,A,G	0.838209
406	G	G	91.603	6	-0.242	-0.530,-0.001	131/131	G,A,T,E	G	71.154	5	0.036	-0.241, 0.160	156/203	A,E,P,S,V,T,G	0.776765
407	G	G	89.313	6	-0.144	-0.473, 0.110	131/131	A,P,S,V,C,G	G	63.636	4	0.249	-0.062, 0.447	187/203	E,P,V,T,A,S,C,G	0.712505
408	N	N	83.969	7	-0.443	-0.633,-0.343	131/131	P,N,L,S,G	N	56.633	5	-0.096	-0.319, 0.043	196/203	S,A,G,M,P,L,E,N,T,V,I	0.674451
409	L	L	83.206	6	-0.123	-0.411, 0.110	131/131	T,L,C,V,S,M,Y	L	56.345	6	-0.239	-0.455,-0.155	197/203	Y,T,V,P,L,M,C,S,A	0.677175
410	V	V	100	9	-0.974	-1.028,-0.952	131/131	V	V	97.044	9	-0.962	-1.025,-0.933	203/203	V,I	0.97044
411	T	T	100	9	-0.978	-1.028,-0.952	131/131	T	T	100	9	-1.022	-1.044,-1.006	203/203	T	1
412	G	G	96.947	9	-0.779	-0.952,-0.679	131/131	G,K	G	98.03	9	-0.946	-1.025,-0.903	203/203	G,K	1.01117
413	T	T	86.26	9	-0.829	-0.952,-0.763	131/131	A,T,S	T	55.665	7	-0.398	-0.572,-0.319	203/203	A,Q,K,S,E,P,H,V,T	0.645316
414	Q	Q	100	9	-0.965	-1.028,-0.926	131/131	Q	Q	100	9	-1.017	-1.044,-1.006	203/203	Q	1
415	R	R	100	9	-0.963	-1.028,-0.926	131/131	R	R	100	9	-1.016	-1.044,-1.006	203/203	R	1
416	F	F	100	9	-0.926	-1.028,-0.898	131/131	F	F	98.03	9	-0.942	-1.025,-0.903	203/203	Y,F	0.9803
417	K	Q	70.229	6	-0.24	-0.530,-0.100	131/131	L,R,M,K,Q,E	Q	45.32	7	-0.374	-0.572,-0.241	203/203	L,E,V,H,K,R,Q,M	0.645317
418	E	E	98.473	9	-0.859	-0.976,-0.800	131/131	E,K	E	98.03	9	-0.934	-1.006,-0.903	203/203	D,K,E	0.995501
419	A	A	99.237	9	-0.898	-0.996,-0.836	131/131	A,V	A	65.025	8	-0.726	-0.837,-0.673	203/203	V,G,S,A,F	0.65525
420	L	L	94.656	9	-0.799	-0.952,-0.723	131/131	I,L	L	95.567	9	-0.898	-0.984,-0.837	203/203	I,L	1.00962
421	Q	Q	91.603	7	-0.386	-0.633,-0.270	131/131	R,E,Q,K	Q	88.177	7	-0.398	-0.572,-0.319	203/203	K,R,Q,V,D,L,E,N	0.962599
422	D	D	82.443	7	-0.443	-0.679,-0.343	131/131	M,N,A,T,D,K	D	53.202	6	-0.12	-0.319, 0.043	203/203	T,V,I,D,N,M,K,S,A	0.645319
423	P	P	93.13	7	-0.437	-0.679,-0.270	131/131	K,E,P,Q	P	93.103	7	-0.524	-0.673,-0.455	203/203	S,R,K,Q,T,H,P,E	0.99971
424	F	F	100	9	-0.926	-1.028,-0.898	131/131	F	F	100	9	-1.001	-1.044,-0.984	203/203	F	1
425	T	T	81.679	8	-0.624	-0.800,-0.530	131/131	N,S,T,Q,K	T	52.709	4	0.198	-0.062, 0.294	203/203	T,V,H,D,N,L,E,S,K,A,Q	0.645319
426	L	L	100	9	-0.93	-1.028,-0.898	131/131	L	L	100	9	-1.003	-1.044,-0.984	203/203	L	1
427	C	C	80.916	5	0.012	-0.343, 0.235	131/131	R,I,C,N,S,T,K	C	52.217	5	-0.002	-0.241, 0.160	203/203	N,E,I,T,Q,K,R,S,C	0.645324
428	L	L	100	9	-0.93	-1.028,-0.898	131/131	L	L	100	9	-1.003	-1.044,-0.984	203/203	L	1
429	A	A	96.183	9	-0.815	-0.926,-0.763	131/131	L,T,A	A	64.039	8	-0.689	-0.800,-0.624	203/203	L,A,N,S,K,T	0.665804
430	N	N	99.237	9	-0.902	-0.996,-0.868	131/131	D,N	N	66.502	9	-0.823	-0.903,-0.761	203/203	D,N,G	0.670133
431	V	V	88.55	9	-0.813	-0.926,-0.763	131/131	V,T	V	57.143	5	0.113	-0.155, 0.294	203/203	T,V,D,E,N,G,K,S,A,Q	0.645319
432	P	P	100	9	-0.938	-1.028,-0.898	131/131	P	P	95.567	8	-0.707	-0.837,-0.624	203/203	T,H,P,R,S,Q	0.95567
433	G	G	100	9	-0.928	-1.028,-0.898	131/131	G	G	98.522	9	-0.833	-0.933,-0.761	203/203	C,G,A,E	0.98522
434	Q	Q	67.939	5	0.101	-0.270, 0.381	131/131	R,N,L,A,Q,E,T,P,K	Q	43.842	5	-0.002	-0.241, 0.160	203/203	A,Q,K,R,N,L,E,P,D,I,T,V	0.645314
435	P	P	84.733	8	-0.569	-0.800,-0.411	131/131	K,P,T,A	P	82.759	6	-0.133	-0.390, 0.043	203/203	Q,A,S,K,I,H,T,L,E,P	0.976703
436	D	D	82.443	8	-0.563	-0.763,-0.411	131/131	N,G,D	D	54.187	4	0.313	0.043, 0.447	203/203	E,N,D,T,A,Q,K,S,R,G,M	0.657266
437	L	L	100	9	-0.93	-1.028,-0.898	131/131	L	L	96.552	9	-0.897	-0.984,-0.837	203/203	L,V	0.96552
438	R	R	100	9	-0.963	-1.028,-0.926	131/131	R	R	99.507	9	-0.981	-1.039,-0.960	203/203	T,R	0.99507
439	H	H	87.786	8	-0.702	-0.868,-0.584	131/131	G,H,M,R	H	59.606	6	-0.318	-0.516,-0.241	203/203	N,E,T,Y,H,R,Q,A,M,G	0.678992
440	I	I	83.969	7	-0.387	-0.584,-0.270	131/131	V,L,I	I	83.744	7	-0.546	-0.673,-0.455	203/203	V,I,L	0.99732
441	V	V	83.206	9	-0.897	-0.996,-0.836	131/131	I,V	V	58.621	8	-0.751	-0.837,-0.673	203/203	I,V	0.704529
442	I	I	100	9	-0.976	-1.028,-0.952	131/131	I	I	99.507	9	-0.993	-1.039,-0.984	203/203	I,V	0.99507
443	D	D	100	9	-0.964	-1.028,-0.926	131/131	D	D	100	9	-1.017	-1.044,-1.006	203/203	D	1
444	G	G	100	9	-0.928	-1.028,-0.898	131/131	G	G	97.537	8	-0.779	-0.903,-0.719	203/203	A,G	0.97537
445	S	S	100	9	-0.982	-1.033,-0.952	131/131	S	S	100	9	-1.024	-1.044,-1.025	203/203	S	1
446	N	N	100	9	-0.976	-1.028,-0.952	131/131	N	N	100	9	-1.021	-1.044,-1.006	203/203	N	1
447	V	V	97.71	9	-0.891	-0.996,-0.836	131/131	V,I	V	97.537	9	-0.927	-0.984,-0.903	203/203	I,M,V,L	0.998229
448	A	A	100	9	-0.975	-1.028,-0.952	131/131	A	A	100	9	-1.021	-1.044,-1.006	203/203	A	1
449	M	M	100	9	-0.972	-1.028,-0.952	131/131	M	M	98.522	9	-0.926	-0.984,-0.903	203/203	M,K,D	0.98522
450	V	V	88.55	8	-0.648	-0.800,-0.530	131/131	E,M,I,V	V	57.635	8	-0.735	-0.837,-0.673	203/203	S,E,M,V,T,I	0.650875
451	H	H	100	9	-0.97	-1.028,-0.952	131/131	H	H	100	9	-1.019	-1.044,-1.006	203/203	H	1
452	G	G	100	9	-0.928	-1.028,-0.898	131/131	G	G	100	9	-1.001	-1.044,-0.984	203/203	G	1
453	L	L	99.237	9	-0.794	-0.952,-0.723	131/131	R,L	L	99.507	9	-0.949	-1.025,-0.903	203/203	R,L	1.00272
454	Q	Q	86.26	8	-0.609	-0.800,-0.473	131/131	H,Y,N,Q,K	Q	55.665	8	-0.689	-0.800,-0.624	203/203	H,Y,G,N,Q,K,S	0.645316
455	H	H	85.496	8	-0.616	-0.800,-0.530	131/131	Q,S,H	H	77.833	7	-0.36	-0.516,-0.241	203/203	M,Q,S,K,I,H,V,Y,N,L	0.91037
456	Y	Y	77.099	5	0.107	-0.270, 0.381	131/131	F,Y,H,V,C,N	Y	51.232	7	-0.481	-0.673,-0.390	203/203	C,H,Y,V,F,N	0.664496
457	F	F	99.237	9	-0.786	-0.952,-0.679	131/131	F,Y	F	99.507	9	-0.945	-1.025,-0.903	203/203	F,Y	1.00272
458	S	S	100	9	-0.982	-1.033,-0.952	131/131	S	S	100	9	-1.024	-1.044,-1.025	203/203	S	1
459	S	S	83.206	9	-0.87	-0.976,-0.800	131/131	C,S	S	54.187	9	-0.907	-0.984,-0.872	203/203	C,S	0.651239
460	R	R	100	9	-0.963	-1.028,-0.926	131/131	R	R	100	9	-1.016	-1.044,-1.006	203/203	R	1
461	G	G	100	9	-0.928	-1.028,-0.898	131/131	G	G	100	9	-1.001	-1.044,-0.984	203/203	G	1
462	I	I	97.71	9	-0.822	-0.952,-0.763	131/131	I,V	I	98.522	9	-0.963	-1.025,-0.933	203/203	I,V	1.00831
463	A	A	100	9	-0.975	-1.028,-0.952	131/131	A	A	100	9	-1.021	-1.044,-1.006	203/203	A	1
464	I	I	74.046	8	-0.648	-0.836,-0.530	131/131	I,L	L	52.217	9	-0.864	-0.960,-0.800	203/203	L,I	0.705197
465	A	A	100	9	-0.975	-1.028,-0.952	131/131	A	A	100	9	-1.021	-1.044,-1.006	203/203	A	1
466	V	V	100	9	-0.974	-1.028,-0.952	131/131	V	V	97.044	9	-0.864	-0.960,-0.837	203/203	I,V	0.97044
467	Q	Q	100	9	-0.965	-1.028,-0.926	131/131	Q	Q	97.044	9	-0.947	-1.006,-0.903	203/203	Q,E	0.97044
468	Y	Y	99.237	9	-0.777	-0.952,-0.679	131/131	H,Y	Y	70.936	8	-0.695	-0.837,-0.624	203/203	Y,H,Q,F	0.714814
469	F	F	100	9	-0.926	-1.028,-0.898	131/131	F	F	100	9	-1.001	-1.044,-0.984	203/203	F	1
470	W	W	100	9	-0.841	-1.014,-0.763	131/131	W	W	100	9	-0.961	-1.039,-0.933	203/203	W	1
471	D	D	100	9	-0.964	-1.028,-0.926	131/131	D	D	86.7	8	-0.603	-0.719,-0.516	203/203	E,N,A,S,D,T	0.867
472	R	R	100	9	-0.963	-1.028,-0.926	131/131	R	R	95.074	9	-0.829	-0.933,-0.761	203/203	E,Q,R,K	0.95074
473	G	G	100	9	-0.928	-1.028,-0.898	131/131	G	G	100	9	-1.001	-1.044,-0.984	203/203	G	1
474	H	H	100	9	-0.97	-1.028,-0.952	131/131	H	H	99.507	9	-0.987	-1.039,-0.960	203/203	H,L	0.99507
475	R	R	100	9	-0.963	-1.028,-0.926	131/131	R	R	100	9	-1.016	-1.044,-1.006	203/203	R	1
476	D	D	83.206	8	-0.667	-0.836,-0.584	131/131	E,D,N	D	56.158	5	-0.048	-0.241, 0.043	203/203	C,K,R,Q,Y,H,D,N,E	0.674927
477	I	I	87.786	9	-0.899	-0.996,-0.868	131/131	I,V	I	89.655	9	-0.9	-0.984,-0.872	203/203	V,I	1.02129
478	T	T	96.183	9	-0.833	-0.952,-0.763	131/131	N,S,T	T	71.429	8	-0.646	-0.761,-0.572	203/203	M,T,C,S,A,Q,N	0.742636
479	V	V	100	9	-0.974	-1.028,-0.952	131/131	V	V	72.906	8	-0.705	-0.800,-0.624	203/203	V,T,A	0.72906
480	F	F	93.893	9	-0.779	-0.952,-0.679	131/131	L,F	F	69.458	7	-0.477	-0.673,-0.390	203/203	I,F,L	0.739757
481	V	V	96.947	8	-0.727	-0.868,-0.633	131/131	L,V	V	76.355	8	-0.583	-0.719,-0.516	203/203	V,I,L	0.787595
482	P	P	100	9	-0.938	-1.028,-0.898	131/131	P	P	100	9	-1.006	-1.044,-0.984	203/203	P	1
483	Q	Q	93.893	8	-0.575	-0.763,-0.473	131/131	E,Q,A,R	Q	95.567	9	-0.83	-0.933,-0.761	203/203	A,Q,E,R	1.01783
484	W	W	93.13	7	-0.468	-0.763,-0.270	131/131	Y,H,W	W	93.596	7	-0.447	-0.673,-0.319	203/203	F,H,Y,W	1.005
485	R	R	100	9	-0.963	-1.028,-0.926	131/131	R	R	100	9	-1.016	-1.044,-1.006	203/203	R	1
486	F	F	80.153	6	-0.238	-0.530,-0.100	131/131	F,Y,M,L	F	51.724	7	-0.564	-0.719,-0.455	203/203	L,E,F,Q,Y,M,T	0.645316
487	S	S	79.389	7	-0.47	-0.679,-0.343	131/131	K,E,C,N,S,R	S	51.232	8	-0.793	-0.903,-0.719	203/203	E,N,K,R,S,C	0.645329
488	K	K	81.679	5	-0.046	-0.343, 0.110	131/131	R,E,P,K	K	58.621	5	0.009	-0.241, 0.160	203/203	S,K,R,H,I,V,N,F,E,P	0.7177
489	D	D	94.656	8	-0.672	-0.836,-0.584	131/131	V,C,A,D	D	94.089	9	-0.834	-0.933,-0.800	203/203	D,N,A,V,H,C	0.99401
490	A	A	49.618	3	0.523	0.110, 0.761	131/131	S,G,P,A	A	33.498	4	0.123	-0.155, 0.294	203/203	H,Y,T,P,G,Q,A,S	0.675118
491	K	K	76.336	4	0.263	-0.100, 0.553	131/131	K,R,S,N	K	66.995	6	-0.114	-0.319, 0.043	203/203	R,S,K,N	0.877633
492	V	V	97.71	9	-0.819	-0.952,-0.763	131/131	A,V,I	V	68.966	7	-0.395	-0.572,-0.319	203/203	A,N,G,T,V,I	0.705823
493	R	R	87.023	6	-0.246	-0.530,-0.100	131/131	R,E,K	R	57.143	8	-0.656	-0.800,-0.572	203/203	T,K,R,E	0.656642
494	E	E	100	9	-0.958	-1.028,-0.926	131/131	E	E	100	9	-1.014	-1.044,-1.006	203/203	E	1
495	S	G	48.092	1	0.88	0.381, 1.026	131/131	K,Q,C,S,I,R,G	G	31.034	4	0.164	-0.062, 0.294	203/203	G,C,R,K,S,Q,H,I,P	0.645305
496	H	H	99.237	9	-0.885	-0.996,-0.836	131/131	H,D	H	94.581	9	-0.816	-0.903,-0.761	203/203	R,D,K,Q,H	0.953082
497	F	F	92.366	6	-0.204	-0.530,-0.001	131/131	L,Y,F	F	66.995	6	-0.215	-0.455,-0.062	203/203	F,L,Y	0.725321
498	L	L	99.237	9	-0.796	-0.952,-0.723	131/131	M,L	L	90.64	7	-0.445	-0.624,-0.319	203/203	M,I,L	0.913369
499	Q	Q	65.649	6	-0.222	-0.473,-0.100	131/131	T,Q,D,I,H,F,V	Q	42.365	6	-0.2	-0.390,-0.062	203/203	S,Q,A,G,M,D,F,N,T,V,H,I	0.645326
500	K	K	83.969	7	-0.409	-0.633,-0.270	131/131	K,Q,E,I	K	56.158	7	-0.343	-0.516,-0.241	203/203	Q,A,E,D,K,I,T	0.668794
501	L	L	100	9	-0.93	-1.028,-0.898	131/131	L	L	100	9	-1.003	-1.044,-0.984	203/203	L	1
502	Y	Y	74.046	3	0.473	-0.001, 0.761	131/131	Q,I,R,H,Y	Y	48.276	6	-0.126	-0.319, 0.043	203/203	L,F,Y,I,H,K,R,Q	0.651973
503	S	S	86.26	7	-0.528	-0.723,-0.411	131/131	D,K,E,N,S	S	55.665	6	-0.133	-0.319,-0.062	203/203	E,N,D,T,Q,S,R,K	0.645316
504	L	L	100	9	-0.93	-1.028,-0.898	131/131	L	L	97.044	9	-0.841	-0.933,-0.800	203/203	L,V	0.97044
505	S	S	94.656	8	-0.628	-0.800,-0.530	131/131	N,S,R	S	61.084	8	-0.738	-0.837,-0.673	203/203	S,R,N,G	0.645326
506	L	L	93.13	9	-0.824	-0.976,-0.763	131/131	L,I	L	93.103	9	-0.801	-0.903,-0.719	203/203	V,I,L,F	0.99971
507	L	L	100	9	-0.93	-1.028,-0.898	131/131	L	L	96.552	8	-0.731	-0.872,-0.673	203/203	L,V	0.96552
508	S	S	100	9	-0.982	-1.033,-0.952	131/131	S	S	97.044	9	-0.918	-0.984,-0.872	203/203	H,S,K,A	0.97044
509	L	L	93.13	5	-0.108	-0.411, 0.110	131/131	L,V,F	L	61.576	5	0.029	-0.241, 0.160	203/203	Y,V,F,L	0.661183
510	T	T	100	9	-0.978	-1.028,-0.952	131/131	T	T	100	9	-1.022	-1.044,-1.006	203/203	T	1
511	P	P	100	9	-0.938	-1.028,-0.898	131/131	P	P	100	9	-1.006	-1.044,-0.984	203/203	P	1
512	S	S	100	9	-0.982	-1.033,-0.952	131/131	S	S	100	9	-1.024	-1.044,-1.025	203/203	S	1
513	R	R	99.237	9	-0.871	-0.976,-0.800	131/131	R,H	R	99.507	9	-0.982	-1.039,-0.960	203/203	R,H	1.00272
514	V	V	84.733	8	-0.703	-0.868,-0.633	131/131	I,V,Q,K	V	54.68	9	-0.833	-0.933,-0.800	203/203	I,V,E,Q,D,K	0.645321
515	M	M	66.412	8	-0.61	-0.800,-0.473	131/131	M,I,L,V	M	42.857	8	-0.664	-0.800,-0.572	203/203	L,F,I,M,V	0.64532
516	D	D	91.603	8	-0.676	-0.836,-0.584	131/131	E,A,D	D	59.113	6	-0.218	-0.390,-0.062	203/203	Q,A,K,M,N,E,L,D,H,Y	0.645317
517	G	G	100	9	-0.928	-1.028,-0.898	131/131	G	G	99.015	9	-0.887	-0.984,-0.837	203/203	R,K,G	0.99015
518	K	K	95.42	8	-0.645	-0.836,-0.530	131/131	K,R	K	90.148	8	-0.651	-0.800,-0.572	203/203	K,R,Q,T,M	0.94475
519	R	R	93.13	8	-0.763	-0.898,-0.679	131/131	G,R,S	R	95.074	9	-0.905	-0.984,-0.872	203/203	G,R,S,K	1.02087
520	I	I	99.237	9	-0.901	-0.996,-0.868	131/131	V,I	I	98.522	9	-0.933	-1.006,-0.903	203/203	V,Y,I,F	0.992795
521	S	S	83.206	8	-0.67	-0.836,-0.584	131/131	L,S,V,T	S	74.384	7	-0.552	-0.673,-0.455	203/203	S,N,L,V,T,I	0.893974
522	S	S	91.603	9	-0.822	-0.952,-0.763	131/131	S,P	S	91.133	9	-0.798	-0.903,-0.761	203/203	C,P,S,A	0.994869
523	Y	Y	100	9	-0.922	-1.028,-0.868	131/131	Y	Y	100	9	-0.999	-1.044,-0.984	203/203	Y	1
524	D	D	100	9	-0.964	-1.028,-0.926	131/131	D	D	100	9	-1.017	-1.044,-1.006	203/203	D	1
525	D	D	100	9	-0.964	-1.028,-0.926	131/131	D	D	100	9	-1.017	-1.044,-1.006	203/203	D	1
526	R	R	100	9	-0.963	-1.028,-0.926	131/131	R	R	100	9	-1.016	-1.044,-1.006	203/203	R	1
527	F	F	94.656	7	-0.352	-0.633,-0.189	131/131	Y,M,F,L	F	81.773	5	0.006	-0.241, 0.160	203/203	F,L,Y,M,I	0.863897
528	M	M	99.237	9	-0.892	-0.996,-0.836	131/131	I,M	M	88.177	8	-0.759	-0.872,-0.719	203/203	M,I,L	0.88855
529	V	V	82.443	8	-0.659	-0.836,-0.530	131/131	V,L,M	V	53.202	9	-0.82	-0.933,-0.761	203/203	M,V,L	0.645319
530	K	K	87.786	6	-0.282	-0.530,-0.100	131/131	N,R,K	K	57.635	7	-0.433	-0.572,-0.319	203/203	H,R,D,K,N,Q,E	0.65654
531	L	L	100	9	-0.93	-1.028,-0.898	131/131	L	L	91.133	7	-0.392	-0.572,-0.241	203/203	Y,M,H,F,L	0.91133
532	A	A	100	9	-0.975	-1.028,-0.952	131/131	A	A	100	9	-1.021	-1.044,-1.006	203/203	A	1
533	E	E	100	9	-0.958	-1.028,-0.926	131/131	E	E	66.995	8	-0.668	-0.800,-0.572	203/203	R,D,Q,E,M,H	0.66995
534	E	E	93.893	9	-0.855	-0.976,-0.800	131/131	Q,E	E	62.069	7	-0.383	-0.572,-0.241	203/203	E,N,Q,R,K,G	0.661061
535	T	T	93.893	8	-0.604	-0.763,-0.473	131/131	R,T,K	T	92.611	8	-0.733	-0.837,-0.673	203/203	K,S,R,A,N,T	0.986346
536	D	D	81.679	7	-0.367	-0.584,-0.189	131/131	N,S,D	D	76.847	6	-0.191	-0.390,-0.062	203/203	G,D,S,K,N,A	0.940842
537	G	G	100	9	-0.928	-1.028,-0.898	131/131	G	G	100	9	-1.001	-1.044,-0.984	203/203	G	1
538	I	I	70.992	8	-0.727	-0.868,-0.633	131/131	V,I	V	54.187	9	-0.93	-1.006,-0.903	203/203	V,I	0.763283
539	I	I	100	9	-0.976	-1.028,-0.952	131/131	I	I	99.507	9	-0.993	-1.039,-0.984	203/203	I,V	0.99507
540	V	V	100	9	-0.974	-1.028,-0.952	131/131	V	V	98.522	9	-0.96	-1.025,-0.933	203/203	L,V	0.98522
541	S	S	84.733	9	-0.836	-0.952,-0.763	131/131	S,T	S	54.68	9	-0.967	-1.025,-0.933	203/203	T,S	0.645321
542	N	N	100	9	-0.976	-1.028,-0.952	131/131	N	N	99.507	9	-0.994	-1.039,-0.984	203/203	K,N	0.99507
543	D	D	100	9	-0.964	-1.028,-0.926	131/131	D	D	100	9	-1.017	-1.044,-1.006	203/203	D	1
544	Q	Q	100	9	-0.965	-1.028,-0.926	131/131	Q	Q	64.532	9	-0.99	-1.039,-0.960	203/203	N,Q	0.64532
545	F	F	93.13	8	-0.629	-0.836,-0.530	131/131	F,L	F	61.084	8	-0.731	-0.872,-0.673	203/203	L,F,M	0.6559
546	R	R	99.237	9	-0.871	-0.976,-0.800	131/131	Q,R	R	98.522	9	-0.908	-0.984,-0.872	203/203	R,K,Q	0.992795
547	D	D	100	9	-0.964	-1.028,-0.926	131/131	D	D	100	9	-1.017	-1.044,-1.006	203/203	D	1
548	L	L	99.237	9	-0.795	-0.952,-0.723	131/131	L,F	L	97.537	9	-0.891	-0.984,-0.837	203/203	L,F	0.982869
549	A	A	91.603	8	-0.736	-0.868,-0.633	131/131	M,V,S,A	A	59.113	6	-0.215	-0.390,-0.062	203/203	S,A,M,C,L,F,V,Y,I	0.645317
550	E	E	83.969	6	-0.308	-0.584,-0.100	131/131	Q,E,K,D,G	E	55.665	7	-0.505	-0.673,-0.390	203/203	V,G,D,K,Q,N,E	0.662923
551	E	E	100	9	-0.958	-1.028,-0.926	131/131	E	E	99.015	9	-0.936	-1.006,-0.903	203/203	D,E,V	0.99015
552	S	S	100	9	-0.982	-1.033,-0.952	131/131	S	S	98.522	9	-0.947	-1.006,-0.933	203/203	T,C,S	0.98522
553	E	E	61.069	5	-0.02	-0.343, 0.235	131/131	V,G,K,D,E,A	E	39.901	1	1.172	0.629, 1.508	203/203	Q,S,K,L,F,D,H,I,T,V,A,R,G,E,N,P	0.653376
554	K	K	91.603	7	-0.537	-0.763,-0.411	131/131	K,Q,E,N,R	K	60.099	6	-0.267	-0.455,-0.155	203/203	V,T,L,E,N,G,Q,A,K,S,R	0.656081
555	W	W	100	9	-0.841	-1.014,-0.763	131/131	W	W	98.522	8	-0.742	-0.903,-0.624	203/203	W,F	0.98522
556	M	M	82.443	6	-0.247	-0.473,-0.100	131/131	T,A,V,M,I,F	M	53.202	6	-0.331	-0.516,-0.241	203/203	M,C,K,R,A,V,T,I,F,E	0.645319
557	A	A	82.443	6	-0.231	-0.473,-0.100	131/131	A,E,K,G,R,V	A	53.202	7	-0.345	-0.516,-0.241	203/203	G,S,K,R,A,V,D,E,N	0.645319
558	I	I	98.473	9	-0.824	-0.952,-0.763	131/131	I,V,L	I	98.03	9	-0.933	-1.006,-0.903	203/203	V,I,L	0.995501
559	I	I	100	9	-0.976	-1.028,-0.952	131/131	I	I	100	9	-1.021	-1.044,-1.006	203/203	I	1
560	R	R	86.26	8	-0.669	-0.836,-0.584	131/131	K,S,R	R	56.158	9	-0.855	-0.933,-0.800	203/203	K,S,R	0.651032
561	E	E	100	9	-0.958	-1.028,-0.926	131/131	E	E	64.532	8	-0.579	-0.719,-0.516	203/203	T,R,D,S,K,E,N	0.64532
562	R	R	93.13	9	-0.79	-0.926,-0.723	131/131	H,R,S	R	88.67	8	-0.698	-0.800,-0.624	203/203	H,R,S	0.95211
563	L	L	99.237	9	-0.794	-0.952,-0.723	131/131	L,V	L	99.507	9	-0.949	-1.025,-0.903	203/203	V,L	1.00272
564	L	L	100	9	-0.93	-1.028,-0.898	131/131	L	L	100	9	-1.003	-1.044,-0.984	203/203	L	1
565	P	P	87.786	9	-0.835	-0.976,-0.763	131/131	P,Q	P	57.635	9	-0.938	-1.006,-0.903	203/203	P,Q	0.65654
566	F	F	91.603	7	-0.492	-0.723,-0.343	131/131	F,Y,C	F	59.113	9	-0.821	-0.933,-0.761	203/203	Y,C,F	0.645317
567	T	T	96.947	9	-0.906	-0.996,-0.868	131/131	I,T	T	91.626	9	-0.879	-0.960,-0.837	203/203	L,T,V,I	0.945114
568	F	F	100	9	-0.926	-1.028,-0.898	131/131	F	F	99.507	9	-0.945	-1.025,-0.903	203/203	L,F	0.99507
569	V	V	98.473	9	-0.898	-0.996,-0.836	131/131	A,V	V	90.64	9	-0.929	-0.984,-0.903	203/203	A,V	0.920455
570	G	G	98.473	8	-0.634	-0.836,-0.530	131/131	E,K,G	G	98.522	9	-0.831	-0.933,-0.761	203/203	G,E,D,K	1.0005
571	N	N	100	9	-0.976	-1.028,-0.952	131/131	N	N	64.532	9	-0.954	-1.006,-0.933	203/203	H,N,D	0.64532
572	L	L	81.679	8	-0.657	-0.836,-0.530	131/131	I,H,L	L	65.025	7	-0.348	-0.516,-0.241	203/203	H,I,L,Q,N	0.796104
573	F	F	100	9	-0.926	-1.028,-0.898	131/131	F	F	100	9	-1.001	-1.044,-0.984	203/203	F	1
574	M	M	99.237	9	-0.892	-0.996,-0.836	131/131	I,M	M	99.507	9	-0.99	-1.039,-0.960	203/203	M,I	1.00272
575	V	V	100	9	-0.974	-1.028,-0.952	131/131	V	V	98.03	9	-0.991	-1.039,-0.984	203/203	L,V	0.9803
576	P	P	100	9	-0.938	-1.028,-0.898	131/131	P	P	100	9	-1.006	-1.044,-0.984	203/203	P	1
577	D	D	100	9	-0.964	-1.028,-0.926	131/131	D	D	100	9	-1.017	-1.044,-1.006	203/203	D	1
578	D	D	100	9	-0.964	-1.028,-0.926	131/131	D	D	100	9	-1.017	-1.044,-1.006	203/203	D	1
579	P	P	100	9	-0.938	-1.028,-0.898	131/131	P	P	100	9	-1.006	-1.044,-0.984	203/203	P	1
580	L	L	100	9	-0.93	-1.028,-0.898	131/131	L	L	99.507	9	-0.949	-1.025,-0.903	203/203	L,M	0.99507
581	G	G	100	9	-0.928	-1.028,-0.898	131/131	G	G	100	9	-1.001	-1.044,-0.984	203/203	G	1
582	R	R	100	9	-0.963	-1.028,-0.926	131/131	R	R	100	9	-1.016	-1.044,-1.006	203/203	R	1
583	N	N	80.153	4	0.23	-0.100, 0.381	131/131	D,H,G,K,E,N,S,Y	N	52.709	5	0.016	-0.241, 0.160	203/203	N,E,D,H,Y,K,S,G	0.657605
584	G	G	100	9	-0.928	-1.028,-0.898	131/131	G	G	100	9	-1.001	-1.044,-0.984	203/203	G	1
585	P	P	100	9	-0.938	-1.028,-0.898	131/131	P	P	100	9	-1.006	-1.044,-0.984	203/203	P	1
586	T	T	87.786	8	-0.683	-0.836,-0.584	131/131	T,M,R	T	56.65	9	-0.866	-0.960,-0.837	203/203	H,T,M,R	0.645319
587	L	L	99.237	9	-0.795	-0.952,-0.723	131/131	I,L	L	96.059	9	-0.848	-0.960,-0.800	203/203	I,L	0.967976
588	D	D	91.603	7	-0.497	-0.723,-0.343	131/131	A,E,D,M,V	D	84.236	7	-0.401	-0.572,-0.319	203/203	K,R,A,M,D,E,N,V	0.919577
589	E	E	94.656	7	-0.411	-0.633,-0.270	131/131	E,D,K	E	62.562	8	-0.573	-0.719,-0.516	203/203	V,I,D,K,E,Q	0.660941
590	F	F	100	9	-0.926	-1.028,-0.898	131/131	F	F	100	9	-1.001	-1.044,-0.984	203/203	F	1
591	L	L	100	9	-0.93	-1.028,-0.898	131/131	L	L	100	9	-1.003	-1.044,-0.984	203/203	L	1
592	K	K	92.366	7	-0.422	-0.633,-0.270	131/131	S,R,K,Q	K	59.606	7	-0.504	-0.673,-0.390	203/203	C,H,Q,S,R,K	0.645324
593	K	K	100	9	-0.955	-1.028,-0.926	131/131	K	K	68.966	7	-0.448	-0.624,-0.390	203/203	T,M,L,A,R,K,S	0.68966
594	P	P	95.42	8	-0.693	-0.868,-0.584	131/131	L,P,T	P	56.158	4	0.229	-0.062, 0.447	203/203	N,L,E,P,D,H,I,T,A,Q,R,K,S,G	0.588535
595	A	V	56.489	2	0.751	0.235, 1.026	131/131	D,A,P,T,V,S,M	V	35.468	4	0.216	-0.062, 0.294	203/203	V,T,I,H,P,D,N,L,C,S,K,R,Q,A	0.627874
596	R	R	95.42	7	-0.384	-0.633,-0.270	131/131	L,G,H,R	R	92.04	8	-0.61	-0.761,-0.516	201/203	G,S,K,R,N	0.964578
597	T	A	42.748	1	0.869	0.381, 1.026	131/131	K,A,Q,P,T,V,S,N,R,D	T	36.318	3	0.364	0.043, 0.447	201/203	I,T,V,F,L,N,P,Q,A,K,S	0.849584
598	Q	Q	76.336	3	0.418	-0.001, 0.761	131/131	G,I,Q,A,P,E,T,V,S	Q	47.423	1	0.809	0.447, 1.128	194/203	M,A,Q,S,R,I,V,T,L,E,P	0.62124
599	G	G	68.702	4	0.196	-0.189, 0.381	131/131	G,S,V,E,Q,A,D	G	78.947	3	0.348	0.043, 0.447	190/203	Q,A,R,K,S,G,N,E,D,T	1.14912
600	S	S	65.649	5	0.011	-0.270, 0.235	131/131	R,I,S,C,A,Q,P	S	54.45	7	-0.391	-0.572,-0.319	191/203	S,R,A,Q,G,C,P,N	0.829411
601	S	S	78.626	6	-0.302	-0.530,-0.189	131/131	S,A,T,P	S	52.261	5	0.047	-0.241, 0.160	199/203	P,L,F,T,Y,H,S,A,G,C	0.664678
602	K	K	76.336	5	-0.072	-0.411, 0.110	131/131	K,E,V,G,R	K	50.249	7	-0.484	-0.624,-0.390	201/203	E,P,H,Y,W,V,Q,A,R,K	0.658261
603	A	A	70.992	5	-0.049	-0.343, 0.110	131/131	C,V,S,P,T,A	A	47.761	6	-0.256	-0.455,-0.155	201/203	A,Q,S,V,T,E,N,D,P	0.672766
604	Q	Q	81.679	7	-0.33	-0.584,-0.189	131/131	L,H,R,P,Q	Q	53.731	6	-0.283	-0.455,-0.155	201/203	H,T,W,L,P,G,Q,K,R	0.657831
605	H	H	63.359	1	1.471	0.761, 1.943	131/131	H,N,V,S,Y,R,K,P,Q	H	40.299	4	0.286	0.043, 0.447	201/203	Q,A,R,S,K,H,T,W,Y,N,E,P	0.636042
606	P	P	77.099	5	0.027	-0.343, 0.235	131/131	P,T,H,L,S	P	67.822	2	0.605	0.294, 0.849	202/203	P,F,L,N,V,T,H,S,A,Q,M	0.879674
607	S	S	64.122	5	0.055	-0.270, 0.235	131/131	S,P,T,A	S	41.584	4	0.197	-0.062, 0.294	202/203	E,F,L,P,D,T,V,A,K,S,G	0.648514
608	R	R	70.992	1	1.509	0.761, 1.943	131/131	G,M,A,Q,T,K,R,S	R	49.733	1	0.821	0.447, 1.128	187/203	S,K,R,A,Q,M,G,T,V	0.700544
609	G	G	74.809	1	1.044	0.553, 1.385	131/131	V,S,G,D,A,E,T	G	54.545	1	0.899	0.447, 1.128	187/203	P,D,E,V,T,I,S,K,A,Q,G	0.729124
610	F	F	58.779	1	1.513	0.761, 1.943	131/131	L,S,V,R,I,F,P	F	42.246	1	1.885	1.128, 2.098	187/203	P,E,F,L,V,W,I,H,R,S,A,G,M	0.718726
611	A	A	40.458	1	2.797	1.385, 3.453	131/131	I,G,P,E,T,A,Q,K,R,L,S,V	A	29.412	1	1.879	1.128, 2.098	187/203	I,H,T,V,E,L,N,D,P,G,Q,A,K,S,R	0.726976
612	E	E	83.761	3	0.347	-0.100, 0.553	117/131	D,H,G,K,E,A,Q,N	E	66.423	1	1.52	0.849, 2.098	137/203	P,D,N,L,F,E,T,H,R,K,S,Q,A,G	0.793006
613	H	H	73.276	1	1.049	0.553, 1.385	116/131	D,K,Q,P,V,S,H	H	45.946	1	1.839	1.128, 2.098	185/203	R,S,Q,A,G,P,E,F,Y,V,H	0.627027
614	G	G	68.548	1	2.306	1.385, 3.453	124/131	G,R,S,N,A,E,D	G	63.636	1	1.529	0.849, 2.098	198/203	H,V,T,W,N,E,P,D,G,A,Q,R,K,S	0.928342
615	K	N	40.458	1	2.095	1.385, 1.943	131/131	I,H,D,S,N,R,K,Q,P,E,T	N	27.136	1	1.879	1.128, 2.098	199/203	R,S,K,Q,A,G,P,D,N,E,T,H	0.67072
616	Q	Q	82.443	4	0.285	-0.100, 0.553	131/131	Q,E,P,K,R,Y,N,L,D	Q	55.276	2	0.62	0.294, 0.849	199/203	G,K,R,S,Q,A,W,V,Y,P,D,N,L,E	0.670475
617	Q	Q	81.679	3	0.433	-0.001, 0.761	131/131	D,N,S,R,K,P,E,Q	Q	52.764	2	0.656	0.294, 0.849	199/203	H,V,L,E,N,P,G,A,Q,K,S,R	0.645992
618	Q	Q	80	4	0.316	-0.100, 0.553	130/131	T,P,E,Q,K,R,H	Q	52.764	3	0.456	0.160, 0.629	199/203	G,A,Q,K,S,R,H,T,N,E,P	0.65955
619	G	G	83.846	1	1.2	0.553, 1.385	130/131	Q,A,E,P,S,V,L,D,G,H	G	82	1	0.992	0.629, 1.128	200/203	E,P,D,V,A,Q,S,K,R,G	0.977983
620	R	R	69.767	2	0.668	0.235, 1.026	129/131	H,R,W,K,Q,P	R	77.108	4	0.275	-0.062, 0.447	166/203	E,L,N,V,Q,R,K,G	1.10522
621	E	E	70.543	1	0.795	0.235, 1.026	129/131	Q,E,K,D,H,R	E	52.121	2	0.601	0.160, 0.849	165/203	H,V,E,L,P,D,G,Q,A,S,K,R	0.738854
622	E	E	82.443	4	0.203	-0.189, 0.381	131/131	G,R,S,V,A,Q,T,E,K	E	54.688	1	1.036	0.629, 1.128	192/203	G,A,Q,S,K,R,H,V,T,Y,N,L,F,E,P	0.663343
623	E	E	84.733	3	0.446	-0.001, 0.761	131/131	G,D,N,S,P,T,E,A	E	57.071	1	1.055	0.629, 1.128	198/203	H,V,T,E,D,P,G,Q,A,K,S,R	0.673539
624	K	K	75.573	1	0.842	0.381, 1.026	131/131	S,V,R,K,A,Q,P,T,E,G	K	64.532	1	1.805	1.128, 2.098	203/203	T,F,E,P,D,G,A,Q,K,R,S	0.853903
625	G	G	80.153	3	0.44	-0.001, 0.761	131/131	D,G,A,P,E,R,S,V	G	79.803	1	1.211	0.629, 1.508	203/203	K,S,R,A,Q,G,P,D,N,E,V,T	0.995633
626	S	S	64.122	1	1.211	0.553, 1.385	131/131	K,A,P,E,T,S,N,R,D,G,M,I	S	40.909	1	1.47	0.849, 1.508	198/203	R,K,S,Q,A,G,P,D,N,E,L,V,T,H,I	0.637987
627	G	G	71.875	3	0.513	0.110, 0.761	128/131	S,N,G,A,E	G	48.744	1	1.914	1.128, 2.098	199/203	Q,A,R,S,K,G,M,E,N,D,P,H,T,V	0.678177
628	G	G	84.733	1	0.965	0.381, 1.385	131/131	R,S,V,A,Q,T,K,G,M,I,C	G	74.627	1	1.401	0.849, 1.508	201/203	T,V,H,D,M,C,S,K,Q,Y,P,E,N,G,R,A	0.880731
629	I	I	81.679	6	-0.143	-0.411,-0.001	131/131	V,S,L,I,R,Q	I	53.234	3	0.521	0.160, 0.629	201/203	G,C,S,K,R,A,Q,V,T,I,D,N,L,E	0.651746
630	R	R	100	9	-0.963	-1.028,-0.926	131/131	R	R	100	9	-1.016	-1.044,-1.006	203/203	R	1
631	K	K	88.55	5	-0.062	-0.343, 0.110	131/131	K,E,P,S,L,G,R	K	57.143	6	-0.116	-0.319, 0.043	203/203	A,K,S,R,G,L,E,N,D,P,T	0.645319
632	T	T	82.443	5	0.108	-0.189, 0.381	131/131	N,S,V,T,P,A,K,D	T	54.68	2	0.632	0.294, 0.849	203/203	S,K,Q,A,M,P,D,N,L,E,T,V,H	0.663246
633	R	R	86.26	4	0.155	-0.189, 0.381	131/131	V,R,W,E,T,A,Q,D	R	55.665	5	-0.031	-0.241, 0.160	203/203	T,V,W,D,E,L,R,K,Q,A	0.645316
634	E	E	100	9	-0.958	-1.028,-0.926	131/131	E	E	93.596	8	-0.575	-0.719,-0.516	203/203	D,K,E,Q,A	0.93596
635	T	T	100	9	-0.978	-1.028,-0.952	131/131	T	T	99.015	9	-0.967	-1.025,-0.933	203/203	T,S	0.99015
636	E	E	99.237	9	-0.859	-0.976,-0.800	131/131	E,D	E	65.517	7	-0.398	-0.572,-0.319	203/203	L,E,D,I,T,V,A,Q,S,R,M,G	0.660207
637	R	R	92.366	7	-0.376	-0.633,-0.189	131/131	Q,K,W,R	R	68.966	1	0.861	0.447, 1.128	203/203	K,S,R,Q,A,G,C,D,N,E,V,W,I,H	0.74666
638	L	L	100	9	-0.93	-1.028,-0.898	131/131	L	L	98.522	9	-0.838	-0.933,-0.761	203/203	I,F,L	0.98522
639	R	R	100	9	-0.963	-1.028,-0.926	131/131	R	R	89.655	8	-0.624	-0.761,-0.572	203/203	Q,R,K,I,M	0.89655
640	R	R	86.26	6	-0.298	-0.530,-0.100	131/131	S,C,N,R,H,K,Q	R	57.635	6	-0.158	-0.390,-0.062	203/203	D,N,E,H,K,S,R,Q,M,G,C	0.668154
641	Q	Q	84.733	6	-0.267	-0.530,-0.100	131/131	R,Q,E,D,K	Q	74.877	5	0.017	-0.241, 0.160	203/203	D,L,E,H,K,R,S,A,Q,G	0.883682
642	L	L	100	9	-0.93	-1.028,-0.898	131/131	L	L	100	9	-1.003	-1.044,-0.984	203/203	L	1
643	L	L	100	9	-0.93	-1.028,-0.898	131/131	L	L	70.936	6	-0.12	-0.390, 0.043	203/203	G,C,S,V,I,N,E,L	0.70936
644	E	E	95.42	9	-0.857	-0.976,-0.800	131/131	T,E	E	63.547	8	-0.599	-0.719,-0.516	203/203	Q,K,S,C,N,E,H,T	0.665971
645	V	V	86.26	9	-0.892	-0.996,-0.836	131/131	V,I	V	80.296	8	-0.673	-0.800,-0.624	203/203	V,M,I	0.93086
646	F	F	100	9	-0.926	-1.028,-0.898	131/131	F	F	100	9	-1.001	-1.044,-0.984	203/203	F	1
647	W	W	74.809	1	2.565	1.385, 3.453	131/131	G,M,R,S,V,L,T,E,W	W	48.276	2	0.598	0.294, 0.849	203/203	Q,A,R,K,S,M,G,L,E,P,V,T,W	0.645323
648	G	G	96.947	7	-0.526	-0.763,-0.411	131/131	D,G	G	87.685	6	-0.276	-0.516,-0.155	203/203	G,D,N,A,E	0.904463
649	Q	Q	100	9	-0.965	-1.028,-0.926	131/131	Q	Q	99.015	9	-0.947	-1.006,-0.903	203/203	H,Q,E	0.99015
650	D	D	97.71	9	-0.78	-0.926,-0.679	131/131	H,N,D	D	89.655	7	-0.554	-0.719,-0.455	203/203	D,E,A,N,H	0.917562
651	H	H	85.496	7	-0.505	-0.723,-0.411	131/131	Y,H,R,K,Q	H	55.172	7	-0.533	-0.673,-0.455	203/203	H,Y,N,D,Q,K,S,R	0.645317
652	K	K	98.473	8	-0.747	-0.898,-0.679	131/131	K,R	K	63.547	7	-0.404	-0.572,-0.319	203/203	E,L,I,T,V,A,K,R,M	0.645324
653	V	V	99.237	9	-0.898	-0.996,-0.836	131/131	I,V	V	94.089	8	-0.774	-0.872,-0.719	203/203	L,V,I	0.948124
654	D	D	100	9	-0.964	-1.028,-0.926	131/131	D	D	66.502	7	-0.524	-0.673,-0.455	203/203	A,D,S,I,M,T	0.66502
655	F	F	100	9	-0.926	-1.028,-0.898	131/131	F	F	64.532	8	-0.705	-0.837,-0.624	203/203	L,F,I,W,T,M	0.64532
656	I	I	86.26	8	-0.731	-0.868,-0.633	131/131	I,V	I	58.128	8	-0.668	-0.800,-0.624	203/203	Q,A,I,M,T,V	0.67387
657	L	L	100	9	-0.93	-1.028,-0.898	131/131	L	L	100	9	-1.003	-1.044,-0.984	203/203	L	1
658	Q	Q	86.26	8	-0.607	-0.800,-0.473	131/131	E,Q,M,I,H	Q	88.177	8	-0.706	-0.837,-0.624	203/203	H,I,T,E,F,N,M,Q	1.02222
659	R	R	97.71	8	-0.682	-0.836,-0.584	131/131	Q,K,R,S	R	63.054	7	-0.455	-0.624,-0.319	203/203	M,C,S,K,R,Q,T,V,L	0.645318
660	E	E	95.42	8	-0.622	-0.800,-0.530	131/131	D,E,N	E	61.576	7	-0.562	-0.719,-0.455	203/203	Y,H,D,N,E	0.645315
661	P	P	99.237	9	-0.813	-0.952,-0.723	131/131	L,P	P	91.133	7	-0.548	-0.719,-0.455	203/203	V,S,P,L,Q,A	0.918337
662	Y	Y	80.916	3	0.343	-0.100, 0.553	131/131	G,Y,H,R,S,C	Y	52.217	5	0.021	-0.241, 0.160	203/203	N,E,H,T,Y,A,S,R,C,G	0.645324
663	C	C	87.786	5	-0.069	-0.411, 0.110	131/131	T,S,C,N	C	56.65	4	0.217	-0.062, 0.447	203/203	I,T,V,L,E,N,C,A,Q,S	0.645319
664	R	R	94.656	7	-0.374	-0.633,-0.189	131/131	H,R,C,Q,E	R	68.473	6	-0.2	-0.390,-0.062	203/203	N,E,H,T,Q,R,K,C,M	0.723388
665	D	D	100	9	-0.964	-1.028,-0.926	131/131	D	D	99.015	9	-0.981	-1.039,-0.960	203/203	D,N	0.99015
666	I	I	83.206	9	-0.863	-0.976,-0.800	131/131	I,L	I	79.31	7	-0.553	-0.673,-0.455	203/203	L,I,V,T,M	0.953176
667	N	N	100	9	-0.976	-1.028,-0.952	131/131	N	N	97.537	9	-0.932	-1.006,-0.903	203/203	G,C,S,N	0.97537
668	Q	Q	87.023	8	-0.673	-0.836,-0.584	131/131	K,T,Q,R	Q	59.113	7	-0.403	-0.572,-0.319	203/203	K,S,R,A,Q,M,D,L,V,T,H	0.67928
669	L	L	100	9	-0.93	-1.028,-0.898	131/131	L	L	100	9	-1.003	-1.044,-0.984	203/203	L	1
670	S	S	100	9	-0.982	-1.033,-0.952	131/131	S	S	97.044	9	-0.947	-1.006,-0.933	203/203	T,S,F	0.97044
671	E	E	99.237	9	-0.859	-0.976,-0.800	131/131	D,E	E	67.488	5	-0.06	-0.319, 0.043	203/203	A,S,G,N,F,E,D,H,T,Y	0.680069
672	A	A	93.893	9	-0.809	-0.926,-0.723	131/131	I,N,A	A	60.591	6	-0.279	-0.455,-0.155	203/203	Y,V,I,F,E,L,N,M,A	0.64532
673	L	L	93.13	7	-0.443	-0.679,-0.270	131/131	I,F,L,V	L	61.576	8	-0.579	-0.719,-0.516	203/203	F,L,V,M,I	0.661183
674	L	L	100	9	-0.93	-1.028,-0.898	131/131	L	L	100	9	-1.003	-1.044,-0.984	203/203	L	1
675	S	S	96.183	8	-0.697	-0.836,-0.633	131/131	N,S,R,G	S	62.562	7	-0.538	-0.673,-0.455	203/203	D,N,E,G,S,R,K,Q	0.650448
676	L	L	96.947	9	-0.795	-0.952,-0.723	131/131	F,L	L	65.025	5	-0.114	-0.319, 0.043	203/203	K,S,Q,V,H,D,E,L,F	0.670727
677	N	N	90.84	7	-0.456	-0.679,-0.343	131/131	K,T,N,S,R,G	N	61.856	6	-0.317	-0.516,-0.241	194/203	S,R,K,Q,G,M,E,L,N,T,V,H,I	0.680934
678	F	F	100	9	-0.926	-1.028,-0.898	131/131	F	F	67.876	1	0.932	0.447, 1.128	193/203	G,M,K,S,R,A,Q,T,D,L,E,F,N	0.67876
Position in human KHNYN: The position of the AA in the human KHNYN protein sequence.
Human residue: The amino acid in the human KHNYN sequence at the specific position in the mulitple sequence alignment.
Dominant AA in MSA: the amino acid most frequently present at this site in the multiple sequence alignment
% dominant amino acid: the percentage of the sequences in the multiple sequence alignment that contain the dominant amino acid at the specific position
Category: the conservation category (9 = conserved, 1 = variable). If the category number contains a *, then the confidence interval spans four or more categories and is considered unreiable.
Normalized conservation score: the conservation score calculated by ConSurf
Confidence interval: the confidence interval for each of the inferred evolutionary conservation scores.
MSA data: The number of aligned sequences having an amino acid (non-gapped) from the overall number of sequences at each position.
Residue variety: The residues variety at each position of the multiple sequence alignment.
Ratio % dominant amino acid: the % dominant amino acid in the mammal/reptile multiple sequence alignment divided by the % dominant amino acid in the mammal/reptile/bony fish multiple sequence alignment
